# Supplementary material for: Systematic Mendelian Randomization Exploring Druggable Genes for Hemorrhagic Strokes
Source: Mol Neurobiol. 2024 Jul 9;62(2):1359–72. doi: 10.1007/s12035-024-04336-9 (PMC11772512; doi:10.1007/s12035-024-04336-9)
Supplement: Supplementary file 1 — Supplementary file1 (XLSX 20665 KB) [file 12035_2024_4336_MOESM1_ESM.xlsx]

## Sheet: Catalog
Tables	Supplemental material information for our study
S1	The informations of GWAS used in this stduy.
S2	The informations of eQTL used in this stduy.
S3	Results of SMR analysis using data from eQTLgen and IA GWAS dataset
S4	Results of SMR analysis using data from GTEx and IA GWAS dataset
S5	Results of SMR analysis using data from eQTLgen and SAH GWAS dataset
S6	Results of SMR analysis using data from GTEx and SAH GWAS dataset
S7	Results of SMR analysis using data from eQTLgen and UIA GWAS dataset
S8	Results of SMR analysis using data from GTEx and UIA GWAS dataset
S9	Results of SMR analysis using data from eQTLgen and ICH GWAS dataset
S10	Results of SMR analysis using data from GTEx and ICH GWAS dataset
S11	Results of SMR analysis using data from eQTLgen and Lobar ICH GWAS dataset
S12	Results of SMR analysis using data from GTEx and Lobar ICH GWAS dataset
S13	Results of SMR analysis using data from eQTLgen and Deep ICH GWAS dataset
S14	Results of SMR analysis using data from GTEx and Deep ICH GWAS dataset
S15	Results of two-sample MR analysis using data from eQTLgen or GTEx and IA GWAS dataset
S16	Results of two-sample MR analysis using data from eQTLgen or GTEx and SAH GWAS dataset
S17	Results of two-sample MR analysis using data from eQTLgen or GTEx and UIA GWAS dataset
S18	Results of two-sample MR analysis using data from eQTLgen or GTEx and ICH GWAS dataset
S19	Results of two-sample MR analysis using data from eQTLgen or GTEx and Lobar ICH GWAS dataset
S20	Results of two-sample MR analysis using data from eQTLgen or GTEx and Deep ICH GWAS dataset
S21	Positive results of Colocalization analysis			A
S22	Results of two-sample MR analysis of several important cardiovascular risk factors with hemorrhagic strokes
S23	Results of two-sample MR analysis of validated druggable genes with cardiovascular risk factors
S24	Effects of validated druggable genes on other diseases
S25	Results of statistical power F and variability R2 of SNPs used for MR analysis.

## Sheet: S1
Table S1:The informations of GWAS used in this stduy.
Traits	Data resources/PMID	Cases	Control/Sample size	Ancestry	Related links
Intracranial aneurysm (IA)	International Stroke Genetics Consortium (ISGC)	7495	71934	European	https://figshare.com/articles/dataset/Intracranial_aneurysm_genome-wide_association_study_summary_statistics_2020/11303372
Subarachnoid hemorrhage (SAH)	International Stroke Genetics Consortium (ISGC)	5140	71934	European	https://figshare.com/articles/dataset/Intracranial_aneurysm_genome-wide_association_study_summary_statistics_2020/11303372
Unruptured intracranial aneurysm (UIA)	International Stroke Genetics Consortium (ISGC)	2070	71934	European	https://figshare.com/articles/dataset/Intracranial_aneurysm_genome-wide_association_study_summary_statistics_2020/11303372
Intracerebral Hemorrhage (ICH)	International Stroke Genetics Consortium (ISGC)	1545	1481	European	https://cd.hugeamp.org/
Lobar Intracerebral Hemorrhage (Lobar ICH)	International Stroke Genetics Consortium (ISGC)	684	1481	European	https://cd.hugeamp.org/
Deep Intracerebral Hemorrhage (Deep ICH)	International Stroke Genetics Consortium (ISGC)	1161	1481	European	https://cd.hugeamp.org/
Any ischemic stroke	MEGASTROKE consortia	34217	406111	European	https://www.megastroke.org/download.html
Large artery stroke	MEGASTROKE consortia	4373	204570	European	https://www.megastroke.org/download.html
Small vessel stroke	MEGASTROKE consortia	5386	146392	European	https://www.megastroke.org/download.html
Cardioembolic stroke	MEGASTROKE consortia	7193	192662	European	https://www.megastroke.org/download.html
Lacunar stroke	PMID:33773637	6030	219389	European	https://cd.hugeamp.org/
Transient ischemic attack	FinnGen consortium	18398	342294	European	https://www.finngen.fi/en
White matter hyperintensities	International Stroke Genetics Consortium (ISGC)	2797	8429	European	https://cd.hugeamp.org/
Atrial fibrillation	PMID:29892015	55114	482295	European	https://cvd.hugeamp.org/
Heart failure	PMID:31919418	47309	930014	European	https://cvd.hugeamp.org/
Chronic kidney disease	CKDGen Consortium	41395	439303	European	http://ckdgen.imbi.uni-freiburg.de/
Type 2 diabetes	PMID:30054458	61714	1178	European	https://cnsgenomics.com/data.html
Thoracic aortic aneurysm	PMID:34265237	1351	18295	European	https://csg.sph.umich.edu/willer/public/TAA2021/
Transient cerebral ischaemic attacks and related syndromes	UK Biobank	1744	359450	European	https://www.nealelab.is/uk-biobank
Venous thromboembolism	UK Biobank	4620	356574	European	https://www.nealelab.is/uk-biobank
Coronary atherosclerosis	UK Biobank	14334	346860	European	https://www.nealelab.is/uk-biobank
Major coronary heart disease event	UK Biobank	10157	351037	European	https://www.nealelab.is/uk-biobank
Non-rheumatic valve diseases	UK Biobank	1606	359588	European	https://www.nealelab.is/uk-biobank
Peripheral artery disease	UK Biobank	1230	359964	European	https://www.nealelab.is/uk-biobank
Pulmonary embolism	UK Biobank	2118	359076	European	https://www.nealelab.is/uk-biobank
Abdominal aortic aneurysm	FinnGen consortium	3548	349539	European	https://www.finngen.fi/en
Dissection of aorta	FinnGen consortium	881	349539	European	https://www.finngen.fi/en
Dissection of cerebral arteries	FinnGen consortium	180	432673	European	https://www.finngen.fi/en
Nonpyogenic thrombosis of intracranial venous system	FinnGen consortium	231	342673	European	https://www.finngen.fi/en
Arterial embolism and thrombosis	FinnGen consortium	1735	349539	European	https://www.finngen.fi/en
Hypertension	UK Biobank	54358	408652	European	https://www.nealelab.is/uk-biobank
Blood pressure	PMID:33230300		810865	European	https://app.box.com/s/1ev9iakptips70k8t4cm8j347if0ef2u
Smoking and Drinking	GWAS & Sequencing Consortium of Alcohol and Nicotine use		2669029	European	https://genome.psych.umn.edu/index.php/GSCAN
Blood lipid	PMID:35213538		115082	European	https://www.ebi.ac.uk/gwas/
Blood glucose	Meta-Analyses of Glucose and Insulin-related traits Consortium		281416	European	https://magicinvestigators.org/
Body mass index	PMID:34594039		359983	European	https://gwas.mrcieu.ac.uk/
Waist circumference	GIANT consortium		232101	European	https://gwas.mrcieu.ac.uk/
Hip circumference	GIANT consortium		213038	European	https://gwas.mrcieu.ac.uk/
Waist-to-hip ratio	GIANT consortium		212244	European	https://gwas.mrcieu.ac.uk/
Body fat percentage	UK Biobank		331117	European	https://www.nealelab.is/uk-biobank

## Sheet: S2
Table S2: The informations of eQTL used in the stduy.
eQTL	Data resources	Samples	Ancestry	Related links
Blood cis-eQTL	The eQTLGen Consortium	31684	Mostly European	https://eqtlgen.org/
Whole blood cis-eQTL	Genotype-Tissue Expression project (GTEx) Version 8	755	European	https://gtexportal.org/home/

## Sheet: S3
Table S3:The results of SMR analysis using data from eQTLgen and IA GWAS dataset
Traits	eQTL Datasets	Gene	ProbeID	Gene chromosome	Gene base pair	top SNP	top SNP Chromosome	top SNP base pair	Effect allele	Other allele	Effect allele frequency	GWAS association				eQTL association				SMR association				HEIDI Test
												beta	se	Pval		beta	se	Pval		beta	se	Pval		Pval	NO.of SNPs
IA	eQTLGen	ENSG00000188290	ENSG00000188290	1	934947	rs11579015	1	1036959	C	T	0.220238	0.0016	0.0365	0.9658		0.08171	0.0130523	3.84479e-10		0.0195814	0.446713	0.965036		NA	NA
		ENSG00000187608	ENSG00000187608	1	949361	rs4970406	1	1048989	G	A	0.223214	0.0046	0.0374	0.902		-0.0932852	0.0125715	1.1677e-13		-0.0493112	0.400976	0.902125		NA	NA
		ENSG00000217801	ENSG00000217801	1	999924	rs11579015	1	1036959	C	T	0.220238	0.0016	0.0365	0.9658		-0.386729	0.0294848	2.65938e-39		-0.00413727	0.0943819	0.965036		NA	NA
		ENSG00000131591	ENSG00000131591	1	1034469	rs11579015	1	1036959	C	T	0.220238	0.0016	0.0365	0.9658		-0.177459	0.0130192	2.63412e-42		-0.00901616	0.205682	0.965036		NA	NA
		ENSG00000186891	ENSG00000186891	1	1140479	rs60252802	1	1166887	C	T	0.171627	0.0073	0.0335	0.8266		-0.358898	0.013614	3.69007e-153		-0.02034	0.0933444	0.827505		0.858861	5
		ENSG00000186827	ENSG00000186827	1	1148112	rs77994686	1	1170982	A	C	0.156746	0.0014	0.037	0.9692		-0.358146	0.015215	1.62722e-122		-0.00390902	0.10331	0.969817		0.949758	4
		ENSG00000078808	ENSG00000078808	1	1159849	rs12093363	1	1171153	T	C	0.0119048	0.0551	0.0724	0.4468		-0.761283	0.0296871	4.98335e-145		-0.0723778	0.0951445	0.446827		NA	NA
		ENSG00000176022	ENSG00000176022	1	1169025	rs78107697	1	1161866	T	C	0.159722	-0.0056	0.0368	0.8782		-0.810022	0.0139845	0		0.00691339	0.045431	0.87905		0.759959	4
		ENSG00000230415	ENSG00000230415	1	1213201	rs6675798	1	1176597	C	T	0.169643	0.0272	0.0383	0.4771		-0.194291	0.0334029	6.00571e-09		-0.139996	0.198591	0.480843		NA	NA
		ENSG00000162572	ENSG00000162572	1	1221612	rs111452679	1	1160163	A	G	0.166667	0.0096	0.0383	0.8019		-0.137325	0.0153621	3.92e-19		-0.0699073	0.279011	0.802159		0.922706	4
		ENSG00000169972	ENSG00000169972	1	1245502	rs80242057	1	1174263	A	G	0.156746	0.011	0.0401	0.7839		-0.21917	0.0187101	1.0806e-31		-0.0501894	0.183013	0.783901		0.856441	4
		ENSG00000127054	ENSG00000127054	1	1253518	rs12093363	1	1171153	T	C	0.0119048	0.0551	0.0724	0.4468		0.185431	0.0301298	7.53621e-10		0.297146	0.393416	0.450071		NA	NA
		ENSG00000224051	ENSG00000224051	1	1262206	rs12093363	1	1171153	T	C	0.0119048	0.0551	0.0724	0.4468		0.367744	0.0348553	5.04739e-26		0.149832	0.197388	0.447806		NA	NA
		ENSG00000169962	ENSG00000169962	1	1268690	rs12093363	1	1171153	T	C	0.0119048	0.0551	0.0724	0.4468		0.266368	0.0349151	2.36581e-14		0.206857	0.273154	0.448876		NA	NA
		ENSG00000242485	ENSG00000242485	1	1339990	rs6675798	1	1176597	C	T	0.169643	0.0272	0.0383	0.4771		0.241558	0.0182658	6.32733e-40		0.112602	0.158782	0.478225		0.361669	5
		ENSG00000160075	ENSG00000160075	1	1493651	rs7515488	1	1163804	T	C	0.183532	0.0073	0.0325	0.8212		0.135165	0.0132812	2.50669e-24		0.0540079	0.240505	0.822321		0.943538	4
		ENSG00000268575	ENSG00000268575	1	1651651	rs7525092	1	1810090	T	C	0.164683	0.0142	0.025	0.5688		0.140332	0.0115485	5.6254e-34		0.101188	0.178343	0.570456		NA	NA
		ENSG00000231050	ENSG00000231050	1	1823503	rs7525092	1	1810090	T	C	0.164683	0.0142	0.025	0.5688		-0.33262	0.0241709	4.36231e-43		-0.0426914	0.0752248	0.570363		NA	NA
		ENSG00000169885	ENSG00000169885	1	1847500	rs7525092	1	1810090	T	C	0.164683	0.0142	0.025	0.5688		0.104231	0.00911919	2.96789e-30		0.136236	0.240149	0.57051		NA	NA
		ENSG00000067606	ENSG00000067606	1	2049371	rs626479	1	2110260	A	G	0.21131	-0.0082	0.0255	0.7475		-0.148845	0.00947951	1.47008e-55		0.0550907	0.171355	0.747831		0.816913	11
		ENSG00000182873	ENSG00000182873	1	2114530	rs1105269	1	2141985	A	C	0.340278	-0.0112	0.0239	0.6384		0.251026	0.0201159	9.72003e-36		-0.0446168	0.0952762	0.639578		0.867651	15
		ENSG00000269554	ENSG00000269554	1	2122208	rs262653	1	2090095	G	T	0.264881	-0.0145	0.0237	0.5392		0.0976203	0.0173986	2.0139e-08		-0.148535	0.244217	0.543049		0.978645	7
		ENSG00000162585	ENSG00000162585	1	2130031	rs17232167	1	2023219	A	G	0.0972222	0.0086	0.0355	0.8084		0.198171	0.0126971	6.46224e-55		0.043397	0.17916	0.808606		0.634872	7
		ENSG00000157933	ENSG00000157933	1	2200846	rs263535	1	2177727	C	T	0.394841	-0.0226	0.0236	0.3388		0.0793676	0.00878932	1.7167e-19		-0.284751	0.299018	0.340951		0.997658	11
		ENSG00000269896	ENSG00000269896	1	2283056	rs7545940	1	2299627	C	T	0.374008	-0.0332	0.0237	0.1606		-0.273539	0.012532	1.28029e-105		0.121372	0.0868203	0.162123		0.264166	16
		ENSG00000116151	ENSG00000116151	1	2287919	rs7545940	1	2299627	C	T	0.374008	-0.0332	0.0237	0.1606		-0.159328	0.0087852	1.65662e-73		0.208375	0.149192	0.162509		0.167038	14
		ENSG00000178642	ENSG00000178642	1	2318366	rs34337365	1	2311648	A	G	0.160714	-0.0254	0.0245	0.3006		-0.295186	0.023095	2.0829e-37		0.0860474	0.083271	0.301444		0.629655	6
		ENSG00000157916	ENSG00000157916	1	2329228	rs12742461	1	2314463	T	G	0.457341	0.0027	0.0246	0.9125		-0.0859041	0.00848368	4.24489e-24		-0.0314304	0.286383	0.912608		0.0649089	6
		ENSG00000157911	ENSG00000157911	1	2340736	rs12724614	1	2315414	T	C	0.3125	0.0105	0.0274	0.7014		0.0750261	0.00992724	4.10569e-14		0.139951	0.365675	0.701927		0.196491	6
		ENSG00000149527	ENSG00000149527	1	2397194	rs3748819	1	2524966	T	C	0.52877	-0.0175	0.0241	0.4691		0.128095	0.008421	2.97124e-52		-0.136617	0.188356	0.468259		0.714637	12
		ENSG00000157881	ENSG00000157881	1	2449005	rs11573988	1	2492665	T	G	0.0376984	0.0227	0.0338	0.5018		0.157251	0.0117729	1.07821e-40		0.144355	0.215215	0.50238		0.988961	5
		ENSG00000238164	ENSG00000238164	1	2484914	rs10797432	1	2501338	T	C	0.569444	0.0005	0.0227	0.9822		-0.104449	0.0107477	2.522e-22		-0.00478705	0.217332	0.982427		0.193044	11
		ENSG00000157873	ENSG00000157873	1	2491949	rs3748825	1	2483270	C	T	0.573413	-0.0021	0.0229	0.9276		0.369594	0.00847905	0		-0.00568191	0.06196	0.926934		0.258032	11
		ENSG00000225931	ENSG00000225931	1	2503330	rs142945923	1	2488398	T	C	0.0168651	-0.0304	0.1052	0.7727		-0.617232	0.071613	6.75413e-18		0.0492521	0.170534	0.772726		NA	NA
		ENSG00000228037	ENSG00000228037	1	2514485	rs55972083	1	2704918	T	G	0.0753968	0.0036	0.0282	0.8978		-0.136667	0.0235219	6.23979e-09		-0.0263414	0.20639	0.898443		0.657066	4
		ENSG00000157870	ENSG00000157870	1	2520419	rs10797434	1	2511280	T	C	0.573413	-0.0117	0.0221	0.5946		-0.358743	0.00965323	2.70367e-302		0.0326139	0.0616102	0.596557		0.392555	13
		ENSG00000142606	ENSG00000142606	1	2543279	rs10752747	1	2524915	T	G	0.52877	-0.0083	0.0224	0.7121		-0.491624	0.014754	1.88531e-243		0.0168828	0.0455661	0.711		0.773251	13
		ENSG00000215912	ENSG00000215912	1	2642850	rs10797440	1	2541269	G	A	0.535714	-0.0245	0.0238	0.3045		0.113444	0.0100677	1.88382e-29		-0.215965	0.210668	0.305296		0.581091	12
		ENSG00000158109	ENSG00000158109	1	3544128	rs3765703	1	3592436	G	T	0.294643	0	0.0233	0.9991		-0.0818077	0.0104126	3.94699e-15		0	0.284814	1		NA	NA
		ENSG00000116213	ENSG00000116213	1	3558328	rs3765703	1	3592436	G	T	0.294643	0	0.0233	0.9991		-0.15492	0.0125639	6.19823e-35		0	0.1504	1		NA	NA
		ENSG00000227372	ENSG00000227372	1	3658224	rs1181883	1	3677933	C	T	0.27877	0.0501	0.0233	0.03132		0.14884	0.009145	1.4707e-59		0.336602	0.157904	0.0330322		NA	NA
		ENSG00000235169	ENSG00000235169	1	3690949	rs16824192	1	3748605	A	G	0.0902778	-0.0298	0.0274	0.2767		0.715791	0.00963118	0		-0.0416323	0.0382834	0.276827		NA	NA
		ENSG00000130764	ENSG00000130764	1	3704926	rs12134919	1	3744641	A	G	0.0902778	-0.0296	0.0274	0.2803		-0.0654731	0.00906704	5.16069e-13		0.452094	0.42315	0.285339		NA	NA
		ENSG00000116198	ENSG00000116198	1	3751211	rs2275832	1	3745787	T	C	0.338294	-0.0095	0.0245	0.697		0.726067	0.00772302	0		-0.0130842	0.0337437	0.6982		NA	NA
		ENSG00000169598	ENSG00000169598	1	3787919	rs2275832	1	3745787	T	C	0.338294	-0.0095	0.0245	0.697		0.0777076	0.0080526	4.91561e-22		-0.122253	0.315539	0.698429		NA	NA
		ENSG00000198912	ENSG00000198912	1	3811273	rs7367066	1	3803755	T	C	0.390873	-0.0349	0.0252	0.1662		-0.533054	0.0104733	0		0.0654719	0.0472923	0.166234		NA	NA
		ENSG00000236423	ENSG00000236423	1	3825362	rs12082157	1	3811810	C	T	0.0615079	0.0125	0.0296	0.6727		-0.12446	0.0141796	1.673e-18		-0.100434	0.238103	0.673164		0.981243	3
		ENSG00000196581	ENSG00000196581	1	4779321	rs17345280	1	4859537	C	A	0.047619	-0.0253	0.0394	0.521		-0.105547	0.0129031	2.8384e-16		0.239703	0.374441	0.522067		0.532573	5
		ENSG00000131697	ENSG00000131697	1	5987702	rs806107	1	6050540	G	A	0.25496	-0.0214	0.0235	0.3625		-0.29564	0.00802167	2.41404e-297		0.0723852	0.0795127	0.362632		0.166911	20
		ENSG00000069424	ENSG00000069424	1	6106389	rs12566891	1	6092585	T	C	0.5625	0.0201	0.0232	0.3859		-0.232617	0.00790519	2.56136e-190		-0.086408	0.0997778	0.386488		0.360568	20
		ENSG00000116254	ENSG00000116254	1	6201018	rs12142108	1	6170988	A	G	0.418651	-0.0245	0.0247	0.3217		-0.0592564	0.00961954	7.2745e-10		0.413458	0.422202	0.327437		NA	NA
		ENSG00000116251	ENSG00000116251	1	6255389	rs74224514	1	6233514	G	A	0.16369	-0.084	0.0616	0.1723		-0.207192	0.0214475	4.4413e-22		0.405422	0.300257	0.176936		0.720397	7
		ENSG00000158286	ENSG00000158286	1	6273447	rs3789524	1	6258794	G	A	0.277778	-0.0428	0.0281	0.1281		-0.31201	0.0103805	1.75273e-198		0.137175	0.0901767	0.128215		0.406189	4
		ENSG00000116237	ENSG00000116237	1	6288642	rs1802353	1	6284680	T	C	0.0744048	0.0168	0.0455	0.7125		-0.35663	0.0162314	5.38379e-107		-0.0471077	0.127601	0.711995		0.913308	4
		ENSG00000158292	ENSG00000158292	1	6314220	rs56999152	1	6464160	G	A	0.12996	0.0506	0.0399	0.2043		-0.0839435	0.0145206	7.42579e-09		-0.602787	0.486622	0.215451		0.426962	5
		ENSG00000097021	ENSG00000097021	1	6389392	rs6663299	1	6454594	C	A	0.0138889	0.0589	0.041	0.1509		0.330999	0.0148314	2.50442e-110		0.177946	0.124124	0.151681		0.551598	13
		ENSG00000187017	ENSG00000187017	1	6503139	rs932402	1	6483583	A	G	0.141865	-0.0271	0.0621	0.6622		0.802521	0.0227282	4.21288e-273		-0.0337686	0.0773871	0.662576		0.0360432	18
		ENSG00000215788	ENSG00000215788	1	6523733	rs4582826	1	6461530	C	T	0.12996	0.0512	0.0398	0.1978		-0.139035	0.014584	1.5221e-21		-0.368252	0.288853	0.202353		0.352917	17
		ENSG00000171680	ENSG00000171680	1	6553136	rs6679649	1	6606608	T	C	0.176587	0.0632	0.0337	0.06089		-0.334522	0.0119311	5.62665e-173		-0.188926	0.100966	0.0613188		0.556152	7
		ENSG00000162408	ENSG00000162408	1	6598001	rs12029123	1	6607142	T	C	0.176587	0.0637	0.0338	0.05939		-0.346949	0.0120573	4.42164e-182		-0.1836	0.0976294	0.0600282		0.606376	7
		ENSG00000229519	ENSG00000229519	1	6608322	rs12565181	1	6620545	A	G	0.177579	0.0564	0.034	0.0964		-0.241453	0.0344432	2.37981e-12		-0.233585	0.144703	0.106474		0.843662	7
		ENSG00000204859	ENSG00000204859	1	6644700	rs34160967	1	6635306	A	G	0.320437	-0.0047	0.0321	0.8839		0.305928	0.0112559	1.13804e-162		-0.0153631	0.104928	0.883594		0.660389	18
		ENSG00000162413	ENSG00000162413	1	6662725	rs57203351	1	6601319	C	T	0.176587	0.0671	0.0337	0.04655		-0.0694281	0.0120744	8.92428e-09		-0.966468	0.513672	0.0599056		0.637313	7
		ENSG00000116273	ENSG00000116273	1	6678919	rs11122103	1	6669319	T	C	0.154762	0.0007	0.0237	0.975		-0.181777	0.00849418	1.33043e-101		-0.00385087	0.130379	0.976437		0.502375	19
		ENSG00000041988	ENSG00000041988	1	6690286	rs3174820	1	6693097	G	A	0.388889	0.0146	0.0256	0.5685		-0.113372	0.015408	1.8669e-13		-0.12878	0.226483	0.569623		0.892074	11
		ENSG00000171735	ENSG00000171735	1	7337575	rs72632043	1	7809383	T	C	0.22123	0.028	0.0284	0.3235		0.304831	0.00983523	6.53422e-211		0.0918541	0.0932135	0.324419		0.930338	20
		ENSG00000049245	ENSG00000049245	1	7836410	rs228672	1	7872453	A	G	0.112103	0.0085	0.0227	0.708		0.268056	0.00863995	2.46529e-211		0.0317098	0.0846899	0.70809		0.987283	14
		ENSG00000269925	ENSG00000269925	1	7836639	rs11121022	1	7836659	C	A	0.232143	0.0164	0.021	0.4346		-0.16649	0.0191716	3.81421e-18		-0.0985042	0.126642	0.436679		0.291485	20
		ENSG00000049246	ENSG00000049246	1	7874808	rs228654	1	7897228	A	G	0.0426587	-0.0044	0.0351	0.9004		0.300934	0.0131439	5.16334e-116		-0.0146211	0.116638	0.900243		0.822653	19
		ENSG00000049247	ENSG00000049247	1	7908357	rs2066980	1	7928181	G	A	0.524802	0.0045	0.0209	0.8283		0.168406	0.00902002	8.65281e-78		0.0267212	0.124113	0.829536		0.858455	20
		ENSG00000049249	ENSG00000049249	1	7990416	rs225133	1	8098462	A	G	0.597222	-0.0056	0.0226	0.8033		-0.119999	0.00801231	1.04111e-50		0.0466671	0.188361	0.804325		0.0658648	18
		ENSG00000116288	ENSG00000116288	1	8029958	rs35675666	1	8021973	T	G	0.0615079	-0.0646	0.027	0.01674		0.409378	0.0107042	0		-0.1578	0.0660827	0.0169438		0.821721	20
		ENSG00000116285	ENSG00000116285	1	8075416	rs7532413	1	8056453	A	G	0.348214	0.0206	0.0227	0.3635		0.0503458	0.00808093	4.6584e-10		0.40917	0.45564	0.369179		0.196888	12
		ENSG00000232912	ENSG00000232912	1	8489801	rs2292242	1	8385059	C	T	0.240079	-0.0008	0.023	0.9711		0.120937	0.0194545	5.0869e-10		-0.00661503	0.190185	0.972253		0.448335	20
		ENSG00000142599	ENSG00000142599	1	8645079	rs2292242	1	8385059	C	T	0.240079	-0.0008	0.023	0.9711		-0.32153	0.00795927	0		0.0024881	0.0715329	0.972253		0.506774	20
		ENSG00000074800	ENSG00000074800	1	8930184	rs2765512	1	8987259	C	T	0.287698	0.016	0.0223	0.474		0.12755	0.0118196	3.77991e-27		0.125441	0.175219	0.474048		0.240748	4
		ENSG00000232208	ENSG00000232208	1	8967627	rs2765513	1	8987597	T	C	0.0267857	-0.0153	0.0279	0.5847		-0.564152	0.0232598	5.94206e-130		0.0271204	0.0494674	0.583522		NA	NA
		ENSG00000131686	ENSG00000131686	1	9020536	rs12091891	1	9000220	G	A	0.0813492	0.0532	0.0424	0.2102		0.619622	0.0156875	0		0.0858588	0.0684634	0.209811		0.848385	8
		ENSG00000142583	ENSG00000142583	1	9121851	rs2505972	1	9116899	C	A	0.373016	0.0163	0.0207	0.4322		-0.222887	0.00818169	2.06151e-163		-0.0731314	0.0929112	0.431217		0.199968	20
		ENSG00000180758	ENSG00000180758	1	9174796	rs11121314	1	9134959	G	A	0.441468	0.038	0.0239	0.111		0.0576444	0.00821215	2.2282e-12		0.659214	0.425114	0.120979		0.399864	18
		ENSG00000049239	ENSG00000049239	1	9313115	rs6577563	1	9291666	C	T	0.480159	-0.044	0.0236	0.06289		-0.319058	0.00795332	0		0.137906	0.0740476	0.0625472		0.214841	20
		ENSG00000171621	ENSG00000171621	1	9391265	rs4465231	1	9347278	A	G	0.093254	0.0272	0.0239	0.2544		0.300107	0.00975582	8.50289e-208		0.0906345	0.0796928	0.255414		0.0553838	11
		ENSG00000171603	ENSG00000171603	1	9836834	rs57480158	1	9886636	A	G	0.0555556	0.0125	0.0417	0.7642		0.219565	0.0151163	8.41413e-48		0.0569308	0.189962	0.764409		0.997398	10
		ENSG00000178585	ENSG00000178585	1	9939364	rs1220413	1	9927254	G	A	0.046627	0.0452	0.0293	0.1222		0.285803	0.0104494	1.04789e-164		0.158151	0.102681	0.123508		0.934953	11
		ENSG00000162441	ENSG00000162441	1	9992819	rs12070725	1	10012146	A	G	0.231151	0.0389	0.055	0.479		-0.10556	0.0161195	5.80789e-11		-0.36851	0.524059	0.481942		0.272097	10
		ENSG00000162444	ENSG00000162444	1	10066671	rs9919194	1	10108107	A	G	0.349206	0.0324	0.0296	0.273		-0.282779	0.0102994	5.89147e-166		-0.114577	0.104758	0.274075		0.593387	20
		ENSG00000130939	ENSG00000130939	1	10167093	rs2273298	1	10218377	G	A	0.295635	0.0321	0.0331	0.3323		-0.280268	0.0112279	1.58995e-137		-0.114533	0.11819	0.332516		0.672151	20
		ENSG00000054523	ENSG00000054523	1	10356262	rs6702280	1	10280774	A	G	0.0138889	0.0363	0.0357	0.3093		0.897702	0.0104082	0		0.0404366	0.039771	0.309279		0.978608	3
		ENSG00000142657	ENSG00000142657	1	10469425	rs1536262	1	10438687	T	C	0.359127	0.0024	0.0223	0.916		0.0925058	0.0118297	5.2907e-15		0.0259443	0.241089	0.914303		0.88255	20
		ENSG00000175279	ENSG00000175279	1	10501184	rs484416	1	10491209	A	G	0.136905	0.0179	0.0414	0.6643		0.323343	0.0161002	1.0351e-89		0.0553592	0.128067	0.665547		0.992303	20
		ENSG00000160049	ENSG00000160049	1	10524581	rs7548453	1	10589836	A	G	0.520833	0.0007	0.0222	0.9765		-0.205329	0.00790492	9.54201e-149		-0.00340917	0.108119	0.974846		0.830162	20
		ENSG00000142655	ENSG00000142655	1	10611580	rs17035189	1	10597024	A	G	0.518849	-0.0008	0.0222	0.971		-0.20476	0.00786389	1.83982e-149		0.00390702	0.10842	0.971254		0.81456	20
		ENSG00000130940	ENSG00000130940	1	10776684	rs11580264	1	10605796	C	A	0.646825	-0.0006	0.0222	0.978		-0.0903139	0.00794667	6.24641e-30		0.0066435	0.24581	0.978438		0.920357	20
		ENSG00000009724	ENSG00000009724	1	11096935	rs12711521	1	11090916	C	A	0.334325	0.005	0.0305	0.8695		0.100773	0.0112536	3.4035e-19		0.0496162	0.30271	0.869804		0.977979	6
		ENSG00000171824	ENSG00000171824	1	11143306	rs6691831	1	11220180	G	A	0.183532	0.0073	0.0278	0.7919		0.108231	0.0089279	7.99793e-34		0.0674482	0.256918	0.792914		0.784588	17
		ENSG00000198793	ENSG00000198793	1	11244578	rs10864490	1	11236410	A	C	0.12004	0.004	0.0286	0.8887		0.240192	0.00916224	1.77387e-151		0.0166534	0.119073	0.888772		0.994889	9
		ENSG00000204624	ENSG00000204624	1	11568432	rs9430187	1	11505709	G	A	0.628968	-0.0386	0.0231	0.0953		0.0734932	0.00881489	7.59417e-17		-0.525218	0.320565	0.101336		0.0736711	17
		ENSG00000116661	ENSG00000116661	1	11712133	rs3125814	1	11723885	A	G	0.258929	0.0158	0.0235	0.5036		-0.271294	0.0106041	2.31064e-144		-0.0582395	0.0866519	0.501515		0.583317	3
		ENSG00000132879	ENSG00000132879	1	11718908	rs12139487	1	11717300	C	T	0.0892857	0.0331	0.0263	0.208		-0.107469	0.011536	1.2081e-20		-0.307994	0.246944	0.212315		0.944815	3
		ENSG00000116663	ENSG00000116663	1	11729296	rs3125819	1	11726682	A	G	0.256944	0.0163	0.0236	0.4901		-0.222855	0.00933035	4.38564e-126		-0.0731416	0.105943	0.489949		0.151423	3
		ENSG00000116670	ENSG00000116670	1	11743122	rs12139487	1	11717300	C	T	0.0892857	0.0331	0.0263	0.208		-0.135146	0.0114723	4.93758e-32		-0.244921	0.195712	0.210776		0.654662	3
		ENSG00000162490	ENSG00000162490	1	11768850	rs12139487	1	11717300	C	T	0.0892857	0.0331	0.0263	0.208		-0.331715	0.0131302	8.02883e-141		-0.0997843	0.0793831	0.208755		0.801288	3
		ENSG00000177674	ENSG00000177674	1	11805500	rs2236797	1	11892650	T	C	0.124008	-0.0595	0.0337	0.07736		-0.108132	0.0138439	5.68261e-15		0.550252	0.319518	0.0850459		0.105657	13
		ENSG00000177000	ENSG00000177000	1	11856378	rs1476413	1	11852300	T	C	0.235119	-0.0405	0.0231	0.0798		0.730039	0.00778287	0		-0.0554765	0.0316477	0.0796122		0.311605	20
		ENSG00000011021	ENSG00000011021	1	11884704	rs41275478	1	11887316	A	C	0.123016	-0.0594	0.0337	0.07766		0.597607	0.0122197	0		-0.0993964	0.0564282	0.0781593		0.0858248	20
		ENSG00000242349	ENSG00000242349	1	11904605	rs198361	1	11905633	C	T	0.0168651	-0.0113	0.0301	0.7077		-0.721444	0.0186961	0		0.015663	0.0417238	0.707365		0.211855	4
		ENSG00000175206	ENSG00000175206	1	11907084	rs198411	1	11900385	T	C	0.0128968	-0.0183	0.0308	0.5527		0.289773	0.0131338	7.13544e-108		-0.0631528	0.106329	0.552552		0.129754	4
		ENSG00000116685	ENSG00000116685	1	11983066	rs2336384	1	12046063	G	T	0.365079	-0.0133	0.0241	0.5816		0.819385	0.015529	0		-0.0162317	0.0294139	0.58106		0.649616	20
		ENSG00000083444	ENSG00000083444	1	12014928	rs56243319	1	12048595	C	T	0.455357	-0.0126	0.0231	0.5848		0.633457	0.00732549	0		-0.0198908	0.0364673	0.585448		0.649598	20
		ENSG00000116688	ENSG00000116688	1	12056904	rs873458	1	12046089	G	A	0.610119	-0.0175	0.0226	0.4396		0.879647	0.00624334	0		-0.0198944	0.0256925	0.438739		0.601126	20
		ENSG00000202461	ENSG00000202461	1	12084125	rs2295283	1	12082926	A	G	0.448413	-0.0317	0.0255	0.2132		0.231346	0.0254495	9.86746e-20		-0.137024	0.11125	0.218071		0.913673	20
		ENSG00000116691	ENSG00000116691	1	12085812	rs873458	1	12046089	G	A	0.610119	-0.0175	0.0226	0.4396		0.137833	0.00795168	2.6147e-67		-0.126965	0.16413	0.439188		0.581342	20
		ENSG00000028137	ENSG00000028137	1	12248172	rs6697733	1	12242458	C	T	0.155754	0.0176	0.0262	0.5026		-0.17622	0.00953407	2.81951e-76		-0.0998751	0.148776	0.502022		0.261516	14
		ENSG00000162496	ENSG00000162496	1	12652838	rs6541042	1	12668083	C	T	0.199405	0.0362	0.0248	0.145		-0.130168	0.00845085	1.5625e-53		-0.278101	0.191376	0.146177		0.0330623	19
		ENSG00000189337	ENSG00000189337	1	15184869	rs10803327	1	15278473	C	A	0.286706	0.0078	0.025	0.7559		-0.561425	0.00890192	0		-0.0138932	0.0445301	0.755043		0.279292	19
		ENSG00000171729	ENSG00000171729	1	15513002	rs72640763	1	15468778	C	A	0.0555556	0.0282	0.0309	0.3611		0.90226	0.00976439	0		0.0312549	0.034249	0.361465		0.279787	15
		ENSG00000142621	ENSG00000142621	1	15650313	rs7518884	1	15647828	T	C	0.248016	0.007	0.0243	0.7718		0.0742166	0.0103936	9.29237e-13		0.0943185	0.327686	0.773476		NA	NA
		ENSG00000228140	ENSG00000228140	1	15732702	rs2253372	1	15724033	A	G	0.293651	-0.0307	0.026	0.239		0.563822	0.0197351	1.60838e-179		-0.0544498	0.0461532	0.238095		0.624175	13
		ENSG00000142634	ENSG00000142634	1	15746615	rs2473351	1	15742689	C	T	0.209325	-0.0204	0.0267	0.446		0.178407	0.00950675	1.42198e-78		-0.114345	0.149781	0.445217		0.615287	19
		ENSG00000162438	ENSG00000162438	1	15770336	rs12724615	1	15761353	T	C	0.243056	-0.0361	0.0252	0.1528		-0.324037	0.0138002	6.43882e-122		0.111407	0.0779135	0.152751		0.582752	13
		ENSG00000132906	ENSG00000132906	1	15835178	rs2020902	1	15834360	G	A	0.031746	-0.0265	0.0317	0.403		-0.347518	0.0112154	8.34825e-211		0.076255	0.0912514	0.403347		0.703573	20
		ENSG00000116138	ENSG00000116138	1	15886091	rs2042367	1	15893862	C	T	0.342262	0.0448	0.0226	0.04678		-0.0595554	0.00800971	1.0425e-13		-0.75224	0.392733	0.0554417		0.627406	9
		ENSG00000116771	ENSG00000116771	1	15905226	rs12058043	1	16050521	A	G	0.0297619	-0.0251	0.0451	0.5776		0.10053	0.0151665	3.39341e-11		-0.249678	0.450202	0.579175		0.604925	5
		ENSG00000237301	ENSG00000237301	1	15921376	rs3980014	1	15875914	C	T	0.344246	0.0466	0.0224	0.03773		-0.377778	0.0216979	6.83221e-68		-0.123353	0.0597158	0.0388602		0.633314	13
		ENSG00000197312	ENSG00000197312	1	15969767	rs10927838	1	16039340	T	G	0.325397	0.0463	0.0251	0.06438		0.0579007	0.00904415	1.5335e-10		0.799645	0.451137	0.0763097		0.995535	11
		ENSG00000116786	ENSG00000116786	1	16036045	rs12564900	1	16009856	A	G	0.35119	0.0446	0.0236	0.05867		-0.207598	0.00827558	7.14193e-139		-0.214839	0.114004	0.0594987		0.835957	17
		ENSG00000237938	ENSG00000237938	1	16056302	rs12757952	1	16031367	T	C	0.0337302	-0.0026	0.0282	0.9264		-0.271541	0.0249084	1.13251e-27		0.00957498	0.103855	0.926543		0.397941	12
		ENSG00000162461	ENSG00000162461	1	16065395	rs937592	1	16064411	C	T	0.0446429	-0.001	0.0266	0.9685		-0.493479	0.0091732	0		0.00202643	0.053903	0.970011		0.593571	20
		ENSG00000233954	ENSG00000233954	1	16133936	rs112695371	1	16134440	A	G	0.0109127	-0.0218	0.032	0.4959		-0.210892	0.0239155	1.1631e-18		0.103371	0.152189	0.496995		0.953841	4
		ENSG00000178715	ENSG00000178715	1	16154945	rs848217	1	16272250	G	A	0.31746	-0.0312	0.0224	0.1631		-0.134337	0.0191292	2.17779e-12		0.232252	0.169993	0.171863		0.714583	12
		ENSG00000179743	ENSG00000179743	1	16167601	rs848217	1	16272250	G	A	0.31746	-0.0312	0.0224	0.1631		-0.277269	0.00926432	8.33119e-197		0.112526	0.0808754	0.164119		0.576986	16
		ENSG00000065526	ENSG00000065526	1	16220657	rs2235741	1	16243482	T	C	0.222222	-0.0094	0.0331	0.7758		0.188939	0.0129488	3.19531e-48		-0.0497515	0.175222	0.776461		0.700499	13
		ENSG00000116809	ENSG00000116809	1	16285495	rs848218	1	16275506	C	T	0.237103	-0.0273	0.0259	0.2909		-0.0667918	0.0100012	2.4156e-11		0.408733	0.392572	0.297799		0.462974	8
		ENSG00000142632	ENSG00000142632	1	16531744	rs221035	1	16526529	G	A	0.138889	0.0591	0.0259	0.02252		0.648456	0.00845637	0		0.0911395	0.0399587	0.0225577		0.0667985	20
		ENSG00000237276	ENSG00000237276	1	16548463	rs2273314	1	16542835	G	A	0.135913	0.0633	0.0273	0.02038		0.454076	0.0109621	0		0.139404	0.0602162	0.0206098		0.0277694	15
		ENSG00000204377	ENSG00000204377	1	16555703	rs6693819	1	16556623	C	T	0.152778	-0.0056	0.0254	0.8253		0.545896	0.0204319	2.92389e-157		-0.0102584	0.0465306	0.825509		0.0552454	5
		ENSG00000132881	ENSG00000132881	1	16560820	rs6693819	1	16556623	C	T	0.152778	-0.0056	0.0254	0.8253		0.270719	0.00976999	5.40958e-169		-0.0206857	0.0938273	0.825509		0.0627765	5
		ENSG00000233929	ENSG00000233929	1	16567800	rs12740149	1	16544382	T	G	0.134921	-0.014	0.0352	0.692		0.417391	0.0344342	8.13566e-34		-0.0335417	0.0843788	0.690989		0.00150222	12
		ENSG00000037637	ENSG00000037637	1	16626141	rs11260725	1	16640072	G	A	0.147817	-0.0354	0.0269	0.1895		-0.100002	0.00929037	5.09111e-27		0.353995	0.270999	0.191465		0.848507	5
		ENSG00000055070	ENSG00000055070	1	16701855	rs6671165	1	16516110	G	A	0.241071	-0.0234	0.0234	0.3159		0.0937772	0.00823011	4.45889e-30		-0.249528	0.250487	0.319167		0.613593	14
		ENSG00000157191	ENSG00000157191	1	16776870	rs71642003	1	16612507	A	G	0.0287698	0.0272	0.0445	0.5418		0.321438	0.0161725	6.61896e-88		0.0846196	0.138506	0.541235		0.178247	10
		ENSG00000226029	ENSG00000226029	1	16791209	rs11260725	1	16640072	G	A	0.147817	-0.0354	0.0269	0.1895		0.189071	0.0158851	1.1499e-32		-0.187231	0.143141	0.190868		0.93519	5
		ENSG00000219481	ENSG00000219481	1	16914503	rs11586910	1	17276357	C	T	0.110119	-0.0457	0.0306	0.1361		0.288473	0.0119456	7.68675e-129		-0.15842	0.106278	0.136062		NA	NA
		ENSG00000215908	ENSG00000215908	1	16957964	rs11586910	1	17276357	C	T	0.110119	-0.0457	0.0306	0.1361		0.639937	0.0113654	0		-0.0714132	0.047834	0.135453		NA	NA
		ENSG00000186301	ENSG00000186301	1	16974491	rs3818042	1	17398849	G	A	0.604167	-0.0102	0.0226	0.6527		-0.275389	0.0175483	1.6835e-55		0.0370385	0.0820996	0.651888		0.541799	7
		ENSG00000186715	ENSG00000186715	1	17089068	rs3818042	1	17398849	G	A	0.604167	-0.0102	0.0226	0.6527		0.33052	0.0187966	3.26695e-69		-0.0308605	0.0683997	0.651861		0.561788	7
		ENSG00000058453	ENSG00000058453	1	17183121	rs3818042	1	17398849	G	A	0.604167	-0.0102	0.0226	0.6527		0.171274	0.00799226	7.01801e-102		-0.0595537	0.131981	0.651826		0.296294	6
		ENSG00000228549	ENSG00000228549	1	17199013	rs71642003	1	16612507	A	G	0.0287698	0.0272	0.0445	0.5418		0.428292	0.0405387	4.32971e-26		0.0635081	0.104075	0.541719		0.115669	9
		ENSG00000238142	ENSG00000238142	1	17215588	rs35196193	1	16577794	T	C	0.0287698	0.0246	0.0442	0.5772		0.424902	0.0386957	4.73773e-28		0.0578957	0.104158	0.578315		0.136019	10
		ENSG00000159363	ENSG00000159363	1	17325438	rs2647189	1	17407416	C	T	0.612103	-0.0111	0.0227	0.6239		-0.10213	0.00805268	7.36523e-37		0.108685	0.22243	0.625108		0.516505	5
		ENSG00000117115	ENSG00000117115	1	17419602	rs2235910	1	17425829	G	T	0.580357	-0.0166	0.0231	0.4717		-0.807604	0.00676284	0		0.0205546	0.0286036	0.472386		0.268729	6
		ENSG00000159339	ENSG00000159339	1	17662594	rs56265095	1	17626964	A	C	0.0704365	-0.0314	0.0254	0.216		-0.454613	0.00943874	0		0.0690697	0.0558901	0.216528		0.895079	10
		ENSG00000269468	ENSG00000269468	1	17665788	rs13375202	1	17651637	G	A	0.5625	0.013	0.025	0.6023		0.726647	0.0184835	0		0.0178904	0.0344076	0.603095		0.299732	20
		ENSG00000256049	ENSG00000256049	1	17713443	rs6678121	1	17719986	G	T	0.47123	-0.0253	0.0241	0.2942		0.672139	0.0109862	0		-0.037641	0.0358609	0.293885		0.709232	20
		ENSG00000179051	ENSG00000179051	1	17749738	rs2996654	1	17779262	A	G	0.335317	0.0276	0.0217	0.2033		0.196856	0.00858245	1.98668e-116		0.140204	0.110402	0.204107		0.686393	11
		ENSG00000179023	ENSG00000179023	1	18809951	rs2184708	1	18781288	T	C	0.175595	0.0221	0.0309	0.4754		0.115922	0.0129164	2.83869e-19		0.190645	0.267403	0.475877		0.458433	9
		ENSG00000159423	ENSG00000159423	1	19213600	rs1009971	1	19222020	G	A	0.0525794	-0.0188	0.0573	0.7433		-0.356721	0.0235146	5.57074e-52		0.0527022	0.160667	0.742896		0.864259	3
		ENSG00000169991	ENSG00000169991	1	19256977	rs74957812	1	19282032	C	T	0.22619	-0.0325	0.0237	0.1702		-0.283607	0.0097742	4.14601e-185		0.114595	0.0836595	0.170756		0.377664	18
		ENSG00000127481	ENSG00000127481	1	19468885	rs2181597	1	19404176	A	G	0.610119	0.0227	0.0225	0.3139		-0.0808248	0.00805173	1.0355e-23		-0.280854	0.279782	0.31546		0.285614	20
		ENSG00000230424	ENSG00000230424	1	19552096	rs61764883	1	19575253	A	C	0.0793651	-0.0352	0.0327	0.2818		0.23774	0.0302252	3.67329e-15		-0.148061	0.138827	0.286193		0.188055	10
		ENSG00000127463	ENSG00000127463	1	19560102	rs1886026	1	19401728	G	A	0.256944	-0.0381	0.0225	0.09071		0.246175	0.00883837	9.9063e-171		-0.154768	0.0915671	0.0909873		0.823934	20
		ENSG00000053372	ENSG00000053372	1	19582327	rs9426684	1	19585903	A	G	0.0416667	0.0155	0.0262	0.5535		-0.216275	0.00928731	5.97634e-120		-0.0716679	0.121181	0.554244		0.462405	19
		ENSG00000162482	ENSG00000162482	1	19612398	rs2473808	1	19638883	T	C	0.421627	-0.0073	0.024	0.7616		-0.0988708	0.00858403	1.0707e-30		0.0738337	0.242826	0.761082		0.056268	20
		ENSG00000053371	ENSG00000053371	1	19634549	rs2473808	1	19638883	T	C	0.421627	-0.0073	0.024	0.7616		-0.197672	0.00838383	6.51251e-123		0.0369298	0.121423	0.76102		0.0587044	20
		ENSG00000040487	ENSG00000040487	1	19647307	rs214313	1	19648390	G	A	0.357143	-0.0291	0.0251	0.2456		-0.146239	0.00871391	3.294e-63		0.19899	0.172046	0.247433		0.226984	20
		ENSG00000077549	ENSG00000077549	1	19738666	rs1546909	1	19589204	A	G	0.132937	-0.0762	0.0326	0.01947		-0.0848785	0.011322	6.53951e-14		0.897754	0.402314	0.0256497		0.0583347	17
		ENSG00000173436	ENSG00000173436	1	19939895	rs2745222	1	19932633	G	T	0.130952	-0.0573	0.0324	0.0769		-0.0808158	0.0125639	1.256e-10		0.709019	0.415788	0.0881494		0.692658	9
		ENSG00000158747	ENSG00000158747	1	19975996	rs16822413	1	19822813	T	C	0.407738	0.0052	0.0258	0.8399		-0.357039	0.00969517	6.9556e-297		-0.0145642	0.0722621	0.840271		0.398589	20
		ENSG00000158748	ENSG00000158748	1	19998917	rs55973832	1	19990452	A	C	0.275794	-0.0287	0.0313	0.36		-0.184359	0.0105668	3.62791e-68		0.155674	0.170011	0.35984		0.999547	20
		ENSG00000162542	ENSG00000162542	1	20067572	rs55973832	1	19990452	A	C	0.275794	-0.0287	0.0313	0.36		-0.119928	0.0105962	1.0688e-29		0.239311	0.261846	0.360749		0.905036	20
		ENSG00000169914	ENSG00000169914	1	20224222	rs75715674	1	20237348	A	G	0.0208333	0.0452	0.039	0.247		0.311531	0.0179845	3.19884e-67		0.14509	0.125468	0.247522		0.481734	15
		ENSG00000227066	ENSG00000227066	1	20483946	rs2872909	1	20482701	A	G	0.169643	0.009	0.0248	0.7163		0.314148	0.028155	6.55949e-29		0.028649	0.0789855	0.71682		0.664149	6
		ENSG00000187980	ENSG00000187980	1	20495831	rs72661026	1	20288790	T	C	0.0287698	0.0147	0.0312	0.638		0.0952633	0.0115997	2.1645e-16		0.154309	0.328052	0.638083		0.831276	6
		ENSG00000225986	ENSG00000225986	1	20511857	rs7542020	1	20520732	C	T	0.412698	0.016	0.0261	0.539		-0.165013	0.0217609	3.3765e-14		-0.0969621	0.158685	0.541177		0.963909	5
		ENSG00000162543	ENSG00000162543	1	20517559	rs72661026	1	20288790	T	C	0.0287698	0.0147	0.0312	0.638		0.126572	0.0122945	7.42198e-25		0.11614	0.246758	0.637883		0.822562	6
		ENSG00000162545	ENSG00000162545	1	20810798	rs6683578	1	20815402	C	A	0.400794	0.0241	0.0241	0.3169		-0.0720251	0.00804768	3.56128e-19		-0.334605	0.336688	0.320313		0.509037	20
		ENSG00000090432	ENSG00000090432	1	20830298	rs2641114	1	20829560	A	G	0.539683	0.0077	0.0225	0.732		0.202312	0.00795287	9.39154e-143		0.0380601	0.111225	0.732207		0.075399	20
		ENSG00000158825	ENSG00000158825	1	20930421	rs4655226	1	20928284	T	C	0.156746	-0.0074	0.0337	0.8252		1.11551	0.0103896	0		-0.00663371	0.0302103	0.826195		0.152989	20
		ENSG00000158828	ENSG00000158828	1	20968976	rs7520498	1	20949628	T	C	0.302579	0.0159	0.024	0.5056		0.234956	0.00845206	4.49761e-170		0.0676722	0.102176	0.507771		0.218863	20
		ENSG00000117242	ENSG00000117242	1	20973918	rs55665119	1	20949307	C	T	0.53373	-0.0054	0.0223	0.8084		-0.334239	0.015435	5.50084e-104		0.0161561	0.0667229	0.808674		0.548118	20
		ENSG00000244038	ENSG00000244038	1	20983135	rs2298298	1	20964328	A	G	0.183532	-0.0291	0.0365	0.4248		-0.303969	0.0120248	5.49249e-141		0.0957334	0.120138	0.42553		0.102291	20
		ENSG00000117245	ENSG00000117245	1	21017508	rs10916848	1	21002613	C	T	0.582341	-0.0015	0.0235	0.9504		-0.0695036	0.00821905	2.75761e-17		0.0215816	0.338122	0.949107		0.372458	3
		ENSG00000127483	ENSG00000127483	1	21091485	rs11805363	1	21211235	G	A	0.301587	-0.0257	0.0325	0.4304		-0.140961	0.0122684	1.4846e-30		0.18232	0.231105	0.430169		0.80738	17
		ENSG00000075151	ENSG00000075151	1	21318170	rs10916891	1	21199974	G	T	0.530754	0.0221	0.0226	0.3276		0.0700072	0.00802504	2.6949e-18		0.315682	0.324846	0.331155		0.916203	18
		ENSG00000236936	ENSG00000236936	1	21593159	rs212524	1	21583311	T	C	0.230159	0.0235	0.0215	0.2741		0.37908	0.0187957	1.85544e-90		0.0619922	0.0567995	0.275087		0.801391	18
		ENSG00000117298	ENSG00000117298	1	21607868	rs213022	1	21648615	G	A	0.39881	0.0163	0.0238	0.4932		-0.191291	0.00790642	2.54813e-129		-0.0852105	0.124468	0.493596		0.523372	19
		ENSG00000227001	ENSG00000227001	1	21752789	rs4654944	1	21797419	T	C	0.1875	0.0042	0.026	0.8711		-0.907227	0.0199672	0		-0.00462949	0.0286589	0.87167		0.338841	14
		ENSG00000142794	ENSG00000142794	1	21789059	rs1827293	1	21795388	A	G	0.419643	0.0122	0.0207	0.555		0.42145	0.00894324	0		0.0289477	0.04912	0.555643		0.623954	20
		ENSG00000162551	ENSG00000162551	1	21870381	rs1767429	1	21889340	G	A	0.371032	0.0034	0.023	0.8824		-0.111999	0.00809805	1.6709e-43		-0.0303573	0.20537	0.882487		0.0803877	20
		ENSG00000233431	ENSG00000233431	1	21915322	rs1772719	1	21904374	C	A	0.0208333	0.0201	0.026	0.4399		0.29329	0.0241491	6.09826e-34		0.0685327	0.0888287	0.440401		0.341439	4
		ENSG00000076864	ENSG00000076864	1	21959254	rs17423390	1	22014471	G	T	0.364087	0.0262	0.0223	0.2419		-0.701344	0.00693682	0		-0.0373568	0.0317982	0.240071		0.653347	20
		ENSG00000090686	ENSG00000090686	1	22057445	rs16825896	1	22054427	C	A	0.343254	-0.0055	0.0233	0.8116		-0.359544	0.00807346	0		0.0152972	0.0648053	0.813395		0.0193897	16
		ENSG00000142798	ENSG00000142798	1	22206264	rs12567706	1	22273045	A	G	0.390873	0.0078	0.0251	0.7544		0.399338	0.0170613	3.71271e-121		0.0195323	0.0628596	0.756006		0.908998	20
		ENSG00000218510	ENSG00000218510	1	22354698	rs3768571	1	22354327	C	T	0.106151	-0.005	0.0315	0.8746		0.854387	0.0129513	0		-0.00585215	0.0368686	0.873882		0.163942	16
		ENSG00000230068	ENSG00000230068	1	22388191	rs12740705	1	22421113	T	C	0.131944	-0.0044	0.0316	0.8887		-0.18151	0.0329909	3.7593e-08		0.0242411	0.174151	0.889295		0.381037	3
		ENSG00000070831	ENSG00000070831	1	22399278	rs10799737	1	22462131	T	G	0.49504	0.0124	0.0234	0.5968		0.311297	0.00823839	0		0.0398333	0.0751767	0.596207		0.967552	20
		ENSG00000184677	ENSG00000184677	1	22817997	rs2053	1	22825968	A	G	0.353175	-0.0278	0.026	0.2852		-0.218778	0.00913097	7.26875e-127		0.127069	0.11896	0.285445		0.763938	8
		ENSG00000173372	ENSG00000173372	1	22964550	rs12058824	1	22963050	A	G	0.0119048	0.04	0.04	0.3166		-0.407017	0.0139016	1.94829e-188		-0.0982761	0.0983334	0.317593		0.989754	15
		ENSG00000159189	ENSG00000159189	1	22972363	rs12058824	1	22963050	A	G	0.0119048	0.04	0.04	0.3166		-0.253265	0.0139699	1.86791e-73		-0.157937	0.158177	0.318046		0.989933	15
		ENSG00000173369	ENSG00000173369	1	22983643	rs12058824	1	22963050	A	G	0.0119048	0.04	0.04	0.3166		-0.449717	0.0138125	1.57178e-232		-0.0889448	0.0889867	0.317539		0.969154	15
		ENSG00000133216	ENSG00000133216	1	23139575	rs2043970	1	23061958	C	A	0.276786	0.0162	0.0389	0.6774		-0.424626	0.0138737	1.00294e-205		-0.0381512	0.0916184	0.677107		0.705965	7
		ENSG00000004487	ENSG00000004487	1	23378061	rs67056484	1	23434819	T	C	0.253968	-0.0078	0.0311	0.8017		-0.201576	0.0210911	1.2075e-21		0.0386951	0.154337	0.802033		0.903343	20
		ENSG00000169641	ENSG00000169641	1	23457408	rs9426691	1	23484904	G	A	0.446429	-0.0176	0.0253	0.4877		-0.184205	0.00896202	7.08761e-94		0.0955456	0.137425	0.486896		0.174757	20
		ENSG00000125945	ENSG00000125945	1	23690938	rs2849025	1	23693422	T	C	0.366071	0.0031	0.0273	0.9104		0.0803103	0.00906294	7.90159e-19		0.0386003	0.339959	0.909599		0.990748	20
		ENSG00000204219	ENSG00000204219	1	23729393	rs4649090	1	23781642	C	T	0.451389	0.0106	0.0238	0.6557		-0.368828	0.0122248	5.77602e-200		-0.0287397	0.0645358	0.656082		0.991539	20
		ENSG00000088280	ENSG00000088280	1	23782870	rs7522616	1	23794914	A	G	0.362103	0.0175	0.0291	0.5461		-0.189021	0.0100127	1.72361e-79		-0.0925822	0.154029	0.547794		0.967346	20
		ENSG00000117318	ENSG00000117318	1	23885347	rs2075995	1	23847464	C	A	0.400794	-0.0091	0.0222	0.6825		-0.10077	0.00797545	1.3539e-36		0.0903048	0.22042	0.68203		0.80143	11
		ENSG00000197880	ENSG00000197880	1	23937521	rs7522616	1	23794914	A	G	0.362103	0.0175	0.0291	0.5461		0.119861	0.0165783	4.82989e-13		0.146002	0.243619	0.548969		0.610048	6
		ENSG00000142676	ENSG00000142676	1	24020592	rs2864884	1	23945443	T	C	0.512897	0.0013	0.0227	0.9535		-0.0475243	0.00827171	9.17042e-09		-0.0273544	0.477674	0.954333		0.378909	6
		ENSG00000011007	ENSG00000011007	1	24079097	rs658387	1	24043445	A	G	0.459325	0.0127	0.0227	0.5775		-0.458623	0.00775664	0		-0.0276916	0.0494982	0.575857		0.402005	19
		ENSG00000236810	ENSG00000236810	1	24095824	rs11800561	1	24164398	T	G	0.481151	0.0055	0.0233	0.8129		-0.175981	0.0192073	5.08502e-20		-0.0312534	0.132444	0.813454		0.325195	14
		ENSG00000057757	ENSG00000057757	1	24109808	rs61777316	1	23974787	A	G	0.0188492	0.0386	0.0951	0.6851		-0.224526	0.0385625	5.8009e-09		-0.171917	0.424586	0.685547		0.88347	3
		ENSG00000011009	ENSG00000011009	1	24119744	rs12118592	1	24160777	A	G	0.217262	0.0682	0.0415	0.09985		-0.14726	0.0144665	2.45072e-24		-0.463126	0.285463	0.104725		0.613161	11
		ENSG00000117308	ENSG00000117308	1	24124680	rs10917431	1	24174093	G	T	0.499008	0.0117	0.0224	0.6008		-0.0689578	0.00805958	1.1685e-17		-0.169669	0.325441	0.602122		0.602728	15
		ENSG00000117305	ENSG00000117305	1	24146742	rs12118592	1	24160777	A	G	0.217262	0.0682	0.0415	0.09985		0.317502	0.0142545	6.63317e-110		0.214802	0.131063	0.10123		0.909504	8
		ENSG00000179163	ENSG00000179163	1	24183175	rs34902309	1	24192200	G	A	0.499008	0.0112	0.0227	0.6205		-0.483485	0.00763047	0		-0.0231651	0.0469522	0.621746		0.450496	15
		ENSG00000229106	ENSG00000229106	1	24228594	rs12744386	1	24168019	T	C	0.497024	0.0122	0.0226	0.5892		-0.0722225	0.0109038	3.50549e-11		-0.168922	0.31396	0.59055		0.663582	11
		ENSG00000188822	ENSG00000188822	1	24241282	rs34845821	1	24066486	T	C	0.21131	0.0003	0.024	0.9902		0.0770375	0.00869439	7.95849e-19		0.00389421	0.311537	0.990027		0.623681	13
		ENSG00000188529	ENSG00000188529	1	24299355	rs17184588	1	24365512	C	T	0.363095	-0.0082	0.0234	0.7272		-0.169601	0.0146815	7.21216e-31		0.0483489	0.138035	0.726139		0.927942	10
		ENSG00000185436	ENSG00000185436	1	24497548	rs78312791	1	24513613	A	C	0.213294	-0.0237	0.031	0.4459		0.220192	0.0129918	1.97092e-64		-0.107633	0.140929	0.445022		0.445851	7
		ENSG00000001460	ENSG00000001460	1	24713456	rs2272935	1	24785393	T	C	0.453373	-0.0057	0.025	0.8201		-0.104408	0.00991002	5.9205e-26		0.0545935	0.239501	0.819688		0.950787	20
		ENSG00000001461	ENSG00000001461	1	24770875	rs3951726	1	24730232	C	T	0.450397	0.0011	0.0231	0.9626		-0.183705	0.00815843	2.81606e-112		-0.00598786	0.125745	0.96202		0.955106	20
		ENSG00000117602	ENSG00000117602	1	24846446	rs72882488	1	24819678	A	G	0.253968	-0.0385	0.0476	0.4188		0.204232	0.0169879	2.71641e-33		-0.188511	0.233595	0.419667		0.840065	11
		ENSG00000133226	ENSG00000133226	1	24978982	rs2105184	1	24954966	A	G	0.41369	-0.0154	0.0225	0.4944		0.082487	0.0119536	5.17831e-12		-0.186696	0.274109	0.495807		0.690556	10
		ENSG00000169504	ENSG00000169504	1	25121331	rs72654647	1	25022314	A	G	0.238095	0.0446	0.0258	0.08378		0.279057	0.00890414	1.32737e-215		0.159824	0.0925949	0.0843369		0.919708	20
		ENSG00000020633	ENSG00000020633	1	25258807	rs1984520	1	25237986	T	C	0.311508	0.0006	0.0239	0.9802		-0.11168	0.0081889	2.37998e-42		-0.00537248	0.214004	0.979972		0.986146	17
		ENSG00000229162	ENSG00000229162	1	25288712	rs2282718	1	25241056	A	G	0.331349	-0.0033	0.0239	0.8914		-0.140105	0.0215904	8.62932e-11		0.0235538	0.170625	0.890206		0.89965	14
		ENSG00000233755	ENSG00000233755	1	25404904	rs311450	1	25391604	T	C	0.40873	-0.0371	0.0225	0.09862		0.296233	0.0227224	7.53656e-39		-0.125239	0.0765589	0.10187		0.529136	20
		ENSG00000261349	ENSG00000261349	1	25593110	rs1293259	1	25695835	A	G	0.214286	-0.0064	0.0286	0.8235		0.673537	0.0256429	4.69285e-152		-0.00950207	0.0424639	0.822938		0.458687	3
		ENSG00000117616	ENSG00000117616	1	25616716	rs1293259	1	25695835	A	G	0.214286	-0.0064	0.0286	0.8235		0.158168	0.0123818	2.28479e-37		-0.0404634	0.180849	0.822958		0.446692	3
		ENSG00000224183	ENSG00000224183	1	25620894	rs1293259	1	25695835	A	G	0.214286	-0.0064	0.0286	0.8235		0.540665	0.0262087	1.5011e-94		-0.0118373	0.052901	0.822942		0.496793	3
		ENSG00000187010	ENSG00000187010	1	25627910	rs1293259	1	25695835	A	G	0.214286	-0.0064	0.0286	0.8235		0.491714	0.0109943	0		-0.0130157	0.0581646	0.822934		0.479897	3
		ENSG00000183726	ENSG00000183726	1	25676630	rs1293259	1	25695835	A	G	0.214286	-0.0064	0.0286	0.8235		0.578917	0.0118498	0		-0.0110551	0.0494031	0.822933		0.408515	3
		ENSG00000204178	ENSG00000204178	1	25792044	rs1293259	1	25695835	A	G	0.214286	-0.0064	0.0286	0.8235		0.0714296	0.0123623	7.55941e-09		-0.0895987	0.400694	0.823062		0.48888	3
		ENSG00000157978	ENSG00000157978	1	25882724	rs4075184	1	25890835	A	G	0.553571	-0.0288	0.023	0.2095		0.607863	0.00809112	0		-0.0473791	0.0378428	0.21057		NA	NA
		ENSG00000117643	ENSG00000117643	1	26028328	rs3014690	1	26060785	A	G	0.206349	0.0239	0.0391	0.542		0.162	0.0153267	4.1137e-26		0.147531	0.241761	0.541707		0.0526399	4
		ENSG00000162430	ENSG00000162430	1	26135690	rs213624	1	26201164	G	A	0.330357	0.0031	0.0224	0.8896		-0.101621	0.00796317	2.69319e-37		-0.0305055	0.220439	0.889936		0.189833	12
		ENSG00000223474	ENSG00000223474	1	26146250	rs4659386	1	26173756	T	G	0.0238095	-0.0363	0.0274	0.1854		-0.136691	0.0241691	1.553e-08		0.265563	0.205879	0.197085		0.213548	4
		ENSG00000117640	ENSG00000117640	1	26152281	rs2992066	1	26277620	T	C	0.203373	0.0434	0.027	0.1077		-0.0777406	0.0121915	1.8106e-10		-0.558267	0.358174	0.11908		0.902376	14
		ENSG00000182749	ENSG00000182749	1	26192722	rs159530	1	26210791	T	C	0.31746	-0.009	0.0224	0.6873		-0.0834828	0.00797962	1.291e-25		0.107807	0.268516	0.68806		0.005372	6
		ENSG00000117632	ENSG00000117632	1	26222077	rs1257156	1	26297984	G	T	0.214286	0.032	0.028	0.2528		-0.204226	0.0110069	7.51433e-77		-0.156689	0.137363	0.253997		0.797499	20
		ENSG00000158006	ENSG00000158006	1	26305453	rs298443	1	26304999	G	A	0.215278	0.0338	0.0279	0.227		-0.323328	0.00989795	4.73429e-234		-0.104538	0.0863495	0.226034		0.808496	20
		ENSG00000142675	ENSG00000142675	1	26510135	rs2232648	1	26496455	T	C	0.265873	0.0229	0.0236	0.3316		0.132289	0.00856748	8.70135e-54		0.173106	0.178749	0.33283		0.96715	13
		ENSG00000130695	ENSG00000130695	1	26582995	rs3795687	1	26560745	A	G	0.126984	-0.0393	0.0293	0.1798		0.366056	0.0112905	1.36203e-230		-0.107361	0.0801109	0.180196		0.617083	10
		ENSG00000142669	ENSG00000142669	1	26606837	rs11247894	1	26597673	G	A	0.592262	0.0164	0.0225	0.4663		0.0977909	0.00803435	4.40361e-34		0.167705	0.230495	0.466867		0.0829478	19
		ENSG00000158062	ENSG00000158062	1	26626336	rs7535656	1	26673466	A	C	0.145833	-0.0034	0.0276	0.9006		-0.0635224	0.00985484	1.1499e-10		0.0535245	0.434572	0.901976		0.190302	8
		ENSG00000169442	ENSG00000169442	1	26645731	rs11577318	1	26601570	G	A	0.0228175	-0.0296	0.0285	0.2997		-0.244961	0.0103125	1.0038e-124		0.120836	0.116456	0.299454		0.312662	5
		ENSG00000176092	ENSG00000176092	1	26664485	rs11582416	1	26677721	T	C	0.232143	0.0135	0.0244	0.5787		0.106775	0.0088432	1.4456e-33		0.126435	0.228759	0.58047		0.682486	12
		ENSG00000176083	ENSG00000176083	1	26694569	rs11247933	1	26691174	A	C	0.277778	0.0223	0.0225	0.3217		0.165949	0.00832352	1.92832e-88		0.134378	0.135751	0.322228		0.903536	13
		ENSG00000117682	ENSG00000117682	1	26778279	rs7365446	1	26767765	G	A	0.184524	0.0537	0.026	0.03901		0.0496089	0.00866804	1.0454e-08		1.08247	0.557184	0.0520465		0.0244285	4
		ENSG00000198830	ENSG00000198830	1	26800702	rs12129981	1	26702214	A	G	0.0277778	0.007	0.0305	0.8173		0.0908158	0.0124572	3.095e-13		0.0770791	0.336011	0.818562		NA	NA
		ENSG00000117676	ENSG00000117676	1	26878886	rs2278978	1	26873245	A	G	0.213294	-0.0119	0.0258	0.6454		-0.146165	0.00898744	1.8008e-59		0.0814151	0.176584	0.644759		0.69941	12
		ENSG00000260063	ENSG00000260063	1	27019622	rs17162313	1	27176119	G	A	0.0248016	0.0028	0.0377	0.94		-0.19828	0.0175814	1.68921e-29		-0.0141214	0.190139	0.940796		0.787803	12
		ENSG00000117713	ENSG00000117713	1	27065559	rs17162311	1	27174966	G	A	0.0248016	0.0028	0.0377	0.94		-0.849727	0.0153505	0		-0.00329518	0.0443673	0.940795		0.807918	12
		ENSG00000060642	ENSG00000060642	1	27119426	rs12748152	1	27138393	T	C	0.0287698	0.0138	0.0399	0.7285		-0.520736	0.0145953	8.55035e-279		-0.026501	0.076626	0.729457		0.532641	14
		ENSG00000204160	ENSG00000204160	1	27168647	rs12747620	1	27182261	G	A	0.0376984	-0.0146	0.0298	0.6244		0.429888	0.0105744	0		-0.0339623	0.0693254	0.624207		0.573947	15
		ENSG00000090273	ENSG00000090273	1	27250041	rs140439223	1	27231508	G	A	0.0119048	-0.0197	0.0436	0.6513		-0.157831	0.0158762	2.74939e-23		0.124817	0.27653	0.651724		0.852952	7
		ENSG00000253368	ENSG00000253368	1	27323793	rs36092677	1	27328192	G	A	0.0119048	0.0468	0.0456	0.3044		0.143663	0.0172419	7.9354e-17		0.325763	0.319808	0.308385		0.619106	10
		ENSG00000090020	ENSG00000090020	1	27459389	rs9203	1	27662666	G	A	0.289683	0.0164	0.0233	0.4799		-0.0681818	0.00816744	6.94286e-17		-0.240533	0.342946	0.48307		0.759781	10
		ENSG00000142784	ENSG00000142784	1	27598058	rs72880863	1	27529824	C	T	0.0198413	0.0391	0.0932	0.6751		-0.301267	0.0361076	7.20621e-17		-0.129785	0.309751	0.675217		NA	NA
		ENSG00000186501	ENSG00000186501	1	27655771	rs145692144	1	27572320	A	G	0.0138889	-0.0637	0.0539	0.2371		0.247615	0.0197001	3.11862e-36		-0.257255	0.218637	0.239344		0.974753	3
		ENSG00000142765	ENSG00000142765	1	27674467	rs4970521	1	27694908	A	G	0.263889	-0.0218	0.0248	0.3792		-0.103893	0.0127953	4.67721e-16		0.209831	0.240102	0.382159		NA	NA
		ENSG00000142733	ENSG00000142733	1	27687529	rs4970519	1	27659500	G	A	0.213294	0.0172	0.0234	0.4605		0.142308	0.00805145	6.5573e-70		0.120865	0.164574	0.4627		0.470672	4
		ENSG00000174950	ENSG00000174950	1	27707768	rs59180873	1	27848634	G	A	0.0119048	-0.0606	0.0425	0.1543		0.260273	0.0146374	9.84894e-71		-0.232832	0.163814	0.155224		NA	NA
		ENSG00000158195	ENSG00000158195	1	27773699	rs6598886	1	27849300	C	T	0.0128968	-0.0697	0.0423	0.09909		0.102663	0.0141269	3.67019e-13		-0.678921	0.422486	0.108062		NA	NA
		ENSG00000000938	ENSG00000000938	1	27950181	rs12726763	1	27958245	G	A	0.0644841	-0.0804	0.0486	0.09758		0.145141	0.0183296	2.40589e-15		-0.553943	0.342076	0.10537		NA	NA
		ENSG00000225886	ENSG00000225886	1	27996383	rs59180873	1	27848634	G	A	0.0119048	-0.0606	0.0425	0.1543		0.292162	0.0352862	1.2338e-16		-0.207419	0.147608	0.159963		NA	NA
		ENSG00000130775	ENSG00000130775	1	28206125	rs3766398	1	28209305	A	G	0.490079	-0.0408	0.023	0.07586		0.362466	0.008853	0		-0.112562	0.0635138	0.076353		0.0414144	19
		ENSG00000117748	ENSG00000117748	1	28229646	rs2236074	1	28211384	A	G	0.422619	0.0636	0.0237	0.007391		-0.202841	0.00819905	4.01201e-135		-0.313546	0.117526	0.00763281		0.259811	20
		ENSG00000130768	ENSG00000130768	1	28273586	rs7536088	1	28234325	G	A	0.486111	0.0534	0.0228	0.01949		-0.156125	0.00817655	2.82156e-81		-0.342034	0.147132	0.020089		0.803079	20
		ENSG00000158156	ENSG00000158156	1	28290290	rs4908384	1	28290746	A	G	0.480159	0.0503	0.0241	0.03648		-0.167196	0.00875114	2.26803e-81		-0.300845	0.145	0.0380057		0.256437	18
		ENSG00000158161	ENSG00000158161	1	28356031	rs559346	1	28393814	T	C	0.259921	-0.0592	0.0232	0.01071		-0.111941	0.00806256	7.9198e-44		0.528852	0.210724	0.0120837		0.111746	9
		ENSG00000215902	ENSG00000215902	1	28527082	rs313990	1	28489692	G	A	0.253968	0.0197	0.0283	0.4861		-0.160201	0.0286391	2.2215e-08		-0.12297	0.178015	0.489701		0.984038	8
		ENSG00000126698	ENSG00000126698	1	28543302	rs4908393	1	28550448	T	C	0.100198	0.0259	0.0266	0.3299		-0.264556	0.0144164	3.24096e-75		-0.0978999	0.100687	0.330893		0.476714	10
		ENSG00000130770	ENSG00000130770	1	28568018	rs12120639	1	28552929	A	G	0.0992063	0.0202	0.0275	0.4627		-0.288023	0.00885572	4.89841e-232		-0.0701334	0.095503	0.46273		0.630934	10
		ENSG00000130766	ENSG00000130766	1	28597520	rs12122431	1	28542323	T	C	0.100198	0.0264	0.0267	0.3223		-0.0902518	0.00888778	3.161e-24		-0.292515	0.297238	0.325062		0.414063	10
		ENSG00000204138	ENSG00000204138	1	28761497	rs7415686	1	28892965	T	C	0.0763889	-0.0297	0.025	0.2355		-0.209878	0.00982565	3.13462e-101		0.141511	0.119301	0.235556		0.154069	17
		ENSG00000242125	ENSG00000242125	1	28834948	rs4654389	1	28888367	A	G	0.0744048	-0.0234	0.0287	0.4149		0.0909401	0.0116013	4.5487e-15		-0.257312	0.317295	0.417391		0.218889	10
		ENSG00000180198	ENSG00000180198	1	28849133	rs11587757	1	28740421	C	T	0.462302	0.0318	0.0254	0.2098		0.165535	0.00924788	1.1835e-71		0.192104	0.153817	0.211695		0.0480107	5
		ENSG00000197989	ENSG00000197989	1	28907272	rs7415686	1	28892965	T	C	0.0763889	-0.0297	0.025	0.2355		-0.200721	0.0109984	2.06913e-74		0.147967	0.124815	0.235823		0.194707	17
		ENSG00000162419	ENSG00000162419	1	29020554	rs111281775	1	29009760	A	G	0.139881	0.0619	0.0424	0.1443		0.0868592	0.0146361	2.94559e-09		0.712648	0.5027	0.156296		0.270531	7
		ENSG00000198492	ENSG00000198492	1	29079710	rs9426391	1	28967781	G	A	0.0833333	-0.0187	0.0248	0.4509		-0.169362	0.0150683	2.60562e-29		0.110414	0.146761	0.451846		0.175072	15
		ENSG00000159023	ENSG00000159023	1	29330078	rs2153166	1	29385648	A	G	0.433532	-0.0009	0.0262	0.9736		-0.0634521	0.00798079	1.8561e-15		0.0141839	0.412914	0.972597		0.302019	6
		ENSG00000116350	ENSG00000116350	1	29491377	rs72649275	1	29556413	A	C	0.263889	-0.0071	0.0385	0.8542		0.12558	0.0148697	3.03008e-17		-0.0565375	0.306649	0.853722		0.36096	8
		ENSG00000116353	ENSG00000116353	1	29538419	rs72649275	1	29556413	A	C	0.263889	-0.0071	0.0385	0.8542		0.0911579	0.0135805	1.9145e-11		-0.0778869	0.422504	0.853742		0.0860785	5
		ENSG00000186056	ENSG00000186056	1	31195307	rs12736883	1	31241312	A	G	0.328373	0.0094	0.0294	0.7478		-0.085375	0.0153331	2.5768e-08		-0.110103	0.34493	0.749573		NA	NA
		ENSG00000264773	ENSG00000264773	1	31212041	rs1149054	1	31201956	T	G	0.300595	0.0088	0.0313	0.7793		0.457846	0.028097	1.0675e-59		0.0192204	0.0683738	0.778627		0.381969	6
		ENSG00000162511	ENSG00000162511	1	31217991	rs728603	1	31246810	T	C	0.606151	0.0123	0.023	0.5935		0.20413	0.00788603	9.82634e-148		0.0602558	0.112697	0.592879		0.951994	5
		ENSG00000134644	ENSG00000134644	1	31471595	rs113845405	1	31596410	A	G	0.125992	-0.028	0.0346	0.4186		0.211897	0.0122996	1.63709e-66		-0.132139	0.163467	0.418885		NA	NA
		ENSG00000060688	ENSG00000060688	1	31751039	rs16834408	1	31837942	A	G	0.219246	0.0607	0.0292	0.03749		-0.164143	0.0114556	1.45009e-46		-0.3698	0.179756	0.0396641		0.535743	19
		ENSG00000121766	ENSG00000121766	1	31803812	rs6425744	1	31850657	A	G	0.400794	0.0137	0.0284	0.629		-0.151944	0.00968021	1.60072e-55		-0.0901646	0.186999	0.629687		0.0364108	16
		ENSG00000121769	ENSG00000121769	1	31844084	rs9633312	1	31866154	A	G	0.40377	0.0037	0.0274	0.8914		-0.12042	0.0147624	3.4288e-16		-0.0307258	0.227568	0.892598		0.165188	11
		ENSG00000168528	ENSG00000168528	1	31894968	rs7541464	1	31903634	C	T	0.242063	0.0318	0.0351	0.3644		-0.41907	0.0105116	0		-0.0758824	0.0837786	0.365069		0.0769515	16
		ENSG00000223907	ENSG00000223907	1	31986941	rs12409135	1	31974910	G	A	0.508929	0.0417	0.0227	0.06554		0.573809	0.0209603	5.29688e-165		0.0726723	0.0396492	0.0668201		0.39201	18
		ENSG00000162517	ENSG00000162517	1	32102980	rs1574539	1	32014495	A	G	0.279762	0.0594	0.0269	0.02748		-0.0810799	0.00924388	1.76771e-18		-0.732611	0.342124	0.0322449		NA	NA
		ENSG00000134668	ENSG00000134668	1	32268837	rs60441581	1	32284472	G	T	0.277778	0.007	0.0256	0.7862		0.218801	0.00844094	3.82179e-148		0.0319925	0.117008	0.784529		0.395641	20
		ENSG00000184007	ENSG00000184007	1	32391239	rs1536131	1	32314400	A	G	0.357143	-0.0106	0.0243	0.6625		-0.0476865	0.00816215	5.1454e-09		0.222285	0.510996	0.66356		0.388423	15
		ENSG00000121775	ENSG00000121775	1	32553049	rs72666752	1	32588784	G	A	0.232143	0.0437	0.0446	0.3269		-0.323109	0.0152433	1.0221e-99		-0.135249	0.138181	0.327691		0.0475403	14
		ENSG00000025800	ENSG00000025800	1	32607904	rs41311197	1	32705509	C	T	0.227183	0.052	0.0444	0.2416		0.196993	0.0147472	1.0638e-40		0.263968	0.226253	0.243333		0.0604355	10
		ENSG00000084652	ENSG00000084652	1	32654586	rs1137947	1	32697071	A	C	0.231151	0.0522	0.0443	0.2393		-0.151989	0.0150788	6.80016e-24		-0.343447	0.293454	0.241856		0.0553068	11
		ENSG00000084623	ENSG00000084623	1	32692367	rs1137921	1	32697063	C	T	0.230159	0.0533	0.0444	0.2296		-0.191968	0.0240561	1.46331e-15		-0.27765	0.233891	0.235191		0.0399519	7
		ENSG00000220785	ENSG00000220785	1	32702240	rs61040603	1	32709117	A	G	0.227183	0.1455	0.0552	0.008388		0.627993	0.0226131	9.66605e-170		0.231691	0.0882942	0.00868843		0.456576	14
		ENSG00000183615	ENSG00000183615	1	32713645	rs72668508	1	32712515	T	C	0.220238	0.1428	0.0553	0.009815		0.340888	0.017764	4.50363e-82		0.418906	0.163686	0.010491		0.547847	18
		ENSG00000175130	ENSG00000175130	1	32800706	rs72668506	1	32712450	A	G	0.228175	0.1409	0.0553	0.01081		0.101349	0.0178898	1.4685e-08		1.39024	0.598283	0.0201404		0.124633	6
		ENSG00000225828	ENSG00000225828	1	32828375	rs4970524	1	32942662	C	T	0.0545635	0.0649	0.0517	0.2091		0.320175	0.0325235	7.24697e-23		0.202702	0.162782	0.213045		0.539022	6
		ENSG00000176261	ENSG00000176261	1	33091138	rs184447366	1	33068238	G	A	0.0902778	0.0243	0.0627	0.698		-0.28484	0.0318342	3.6329e-19		-0.0853111	0.22033	0.698611		0.757316	11
		ENSG00000162521	ENSG00000162521	1	33131500	rs10914582	1	33082041	T	C	0.117063	0.0304	0.0611	0.6187		-0.111265	0.0199829	2.5768e-08		-0.273222	0.551328	0.620197		0.841883	11
		ENSG00000162522	ENSG00000162522	1	33224028	rs2184931	1	33203461	C	T	0.165675	0.0343	0.0606	0.5713		-0.482786	0.021091	5.76418e-116		-0.071046	0.12556	0.571507		0.496127	17
		ENSG00000134684	ENSG00000134684	1	33262297	rs10753265	1	33264012	G	A	0.264881	-0.0351	0.024	0.1436		-0.0738998	0.00807878	5.832e-20		0.474967	0.328889	0.148694		0.37362	6
		ENSG00000116497	ENSG00000116497	1	33303422	rs4951788	1	33289388	A	G	0.265873	-0.0307	0.0246	0.2113		-0.265866	0.00793581	4.50717e-246		0.115472	0.0925921	0.21236		0.338998	20
		ENSG00000160097	ENSG00000160097	1	33332976	rs4951788	1	33289388	A	G	0.265873	-0.0307	0.0246	0.2113		-0.0640476	0.00821144	6.20047e-15		0.479331	0.388975	0.217839		0.168053	6
		ENSG00000116514	ENSG00000116514	1	33416166	rs194659	1	33427158	G	A	0.329365	-0.0102	0.0241	0.6735		0.127983	0.00833182	2.99856e-53		-0.0796979	0.188377	0.67224		0.270487	15
		ENSG00000267885	ENSG00000267885	1	33439455	rs10914641	1	33468276	C	T	0.319444	0.0211	0.0244	0.3883		-0.540077	0.0212562	2.05736e-142		-0.0390685	0.0452049	0.387448		0.667165	20
		ENSG00000217644	ENSG00000217644	1	33445808	rs10914641	1	33468276	C	T	0.319444	0.0211	0.0244	0.3883		-0.439569	0.0210033	2.94002e-97		-0.0480015	0.0555563	0.387579		0.739106	20
		ENSG00000239670	ENSG00000239670	1	33453193	rs35604827	1	33508775	T	C	0.318452	0.0191	0.0245	0.4355		0.255344	0.0245061	2.01801e-25		0.0748011	0.0962172	0.436912		0.876556	20
		ENSG00000004455	ENSG00000004455	1	33510091	rs10798925	1	33511109	T	C	0.25496	0.0131	0.0252	0.6031		-0.126607	0.00887695	3.75318e-46		-0.10347	0.199174	0.603415		0.583939	20
		ENSG00000142920	ENSG00000142920	1	33566418	rs1534893	1	33472942	G	A	0.31746	0.0218	0.0245	0.3727		0.100896	0.0101027	1.7376e-23		0.216064	0.243786	0.375464		0.721823	20
		ENSG00000160094	ENSG00000160094	1	33744233	rs4132073	1	33723211	G	A	0.22619	-0.0019	0.026	0.9432		-0.345952	0.0085075	0		0.00549209	0.075155	0.941745		0.922261	20
		ENSG00000184389	ENSG00000184389	1	33775429	rs11554674	1	33790496	A	G	0.21131	0.0214	0.026	0.409		0.223517	0.0104367	9.3977e-102		0.0957423	0.116408	0.41081		0.596472	20
		ENSG00000266239	ENSG00000266239	1	33798043	rs11580147	1	33767825	A	C	0.203373	0.0116	0.0262	0.6574		-0.160506	0.024087	2.67201e-11		-0.0722715	0.163594	0.658653		0.68087	20
		ENSG00000222112	ENSG00000222112	1	33802316	rs6673519	1	33815778	T	C	0.21131	-0.0018	0.0284	0.9499		-0.295781	0.0221512	1.14081e-40		0.00608558	0.0960181	0.949464		0.907057	20
		ENSG00000134686	ENSG00000134686	1	33842938	rs1130800	1	33789968	T	G	0.21131	0.0056	0.0302	0.8529		0.190315	0.0101205	6.89822e-79		0.029425	0.158692	0.852899		0.812777	20
		ENSG00000163866	ENSG00000163866	1	35251877	rs6703979	1	35315737	T	C	0.19246	-0.0162	0.0216	0.4539		0.375829	0.00892543	0		-0.0431047	0.057482	0.453326		0.505561	5
		ENSG00000230163	ENSG00000230163	1	35316725	rs11263919	1	35315919	G	A	0.19246	-0.015	0.0217	0.4906		-0.393194	0.0201704	1.24411e-84		0.0381491	0.0552237	0.489685		0.0311242	7
		ENSG00000163867	ENSG00000163867	1	35472351	rs11263859	1	35428428	G	T	0.25	-0.0503	0.0486	0.3006		-0.161882	0.0189119	1.1306e-17		0.310721	0.302406	0.304187		NA	NA
		ENSG00000197056	ENSG00000197056	1	35553423	rs2935959	1	35602171	G	A	0.252976	0.0229	0.0425	0.5896		0.473591	0.0155311	3.21693e-204		0.0483539	0.0897538	0.590067		0.5603	7
		ENSG00000146463	ENSG00000146463	1	35811113	rs72657984	1	35672240	T	C	0.102183	0.0917	0.0498	0.06561		-0.154658	0.0257695	1.9538e-09		-0.59292	0.336815	0.0783445		NA	NA
		ENSG00000092850	ENSG00000092850	1	36551776	rs7550047	1	36567343	G	A	0.237103	-0.0011	0.0405	0.9783		0.0833778	0.0137687	1.399e-09		-0.013193	0.485746	0.978332		0.726502	5
		ENSG00000171812	ENSG00000171812	1	36575829	rs7543855	1	36574126	T	C	0.21131	-0.0102	0.047	0.8272		0.0945665	0.0156837	1.6437e-09		-0.107861	0.497327	0.828301		0.333764	3
		ENSG00000054116	ENSG00000054116	1	36608635	rs10796877	1	36651610	G	A	0.498016	0.0163	0.0241	0.4984		0.0766123	0.00802492	1.3376e-21		0.21276	0.315359	0.499893		0.672192	5
		ENSG00000116871	ENSG00000116871	1	36633815	rs4652903	1	36642858	C	T	0.498016	0.0184	0.0241	0.4449		0.30863	0.00859613	2.70371e-282		0.0596183	0.0781046	0.445277		0.780078	6
		ENSG00000054118	ENSG00000054118	1	36730487	rs12123371	1	36735838	G	A	0.117063	-0.0043	0.0289	0.8819		-0.0620053	0.0104376	2.8398e-09		0.0693489	0.466235	0.881757		NA	NA
		ENSG00000142694	ENSG00000142694	1	36788693	rs6669395	1	36653717	A	G	0.5	0.0171	0.0241	0.4788		-0.097476	0.0101217	5.9497e-22		-0.175428	0.247911	0.479178		NA	NA
		ENSG00000116883	ENSG00000116883	1	36792076	rs4653178	1	36795430	C	A	0.205357	0.0083	0.0281	0.7691		-0.217691	0.0180672	1.96319e-33		-0.0381274	0.129121	0.767776		0.835888	3
		ENSG00000196182	ENSG00000196182	1	36828361	rs4653181	1	36810011	A	G	0.319444	-0.0159	0.0274	0.5625		0.0606268	0.00929972	7.0683e-11		-0.26226	0.453733	0.56326		NA	NA
		ENSG00000181817	ENSG00000181817	1	36860166	rs3917925	1	36945559	A	G	0.391865	0.043	0.0245	0.07857		-0.0702509	0.00810332	4.34399e-18		-0.612091	0.355825	0.0853953		0.755811	14
		ENSG00000116885	ENSG00000116885	1	36898757	rs6425985	1	36861006	T	C	0.265873	-0.0418	0.0248	0.09165		0.123401	0.00858644	7.80089e-47		-0.338734	0.202348	0.0941285		0.941399	17
		ENSG00000116898	ENSG00000116898	1	36925678	rs115379821	1	36871853	T	C	0.27877	-0.0771	0.0384	0.04467		0.226205	0.0135092	6.20065e-63		-0.340841	0.170973	0.0462032		0.262798	11
		ENSG00000119535	ENSG00000119535	1	36940261	rs3917981	1	36937059	A	G	0.551587	-0.0207	0.024	0.3889		0.0800427	0.0080411	2.4176e-23		-0.258612	0.300963	0.390186		0.446714	14
		ENSG00000163873	ENSG00000163873	1	37380429	rs11588099	1	37742426	T	C	0.0297619	0.0319	0.0295	0.2786		0.0961009	0.0111164	5.38052e-18		0.331943	0.309361	0.283274		0.843224	10
		ENSG00000233621	ENSG00000233621	1	37930246	rs12124878	1	37938623	C	T	0.368056	0.0377	0.0262	0.1509		-0.741876	0.0113703	0		-0.0508171	0.0353244	0.150269		0.903652	20
		ENSG00000163874	ENSG00000163874	1	37945066	rs115755325	1	37932644	A	G	0.0138889	-0.1136	0.1015	0.2631		0.271609	0.0471805	8.57232e-09		-0.418249	0.380696	0.271925		0.718405	6
		ENSG00000163875	ENSG00000163875	1	37969275	rs12734946	1	37974497	A	G	0.047619	-0.0283	0.0311	0.3629		-0.591104	0.0107838	0		0.0478765	0.0526207	0.362906		0.783596	12
		ENSG00000163877	ENSG00000163877	1	38011022	rs6704190	1	38010751	C	T	0.37996	0.0079	0.0229	0.731		0.24664	0.00800238	1.37961e-208		0.0320305	0.0928538	0.730127		0.762953	20
		ENSG00000134697	ENSG00000134697	1	38046976	rs2076519	1	38033047	G	T	0.570437	0.0076	0.0222	0.7313		0.204823	0.0117728	8.54342e-68		0.0371052	0.108407	0.732143		0.298999	19
		ENSG00000116922	ENSG00000116922	1	38152578	rs10796914	1	38139333	T	C	0.397817	-0.0007	0.0238	0.9782		0.107253	0.00844223	5.58966e-37		-0.0065266	0.221905	0.976536		0.527993	20
		ENSG00000183317	ENSG00000183317	1	38205178	rs41267337	1	38219776	C	A	0.0902778	0.0184	0.0271	0.4976		-0.0582527	0.0102047	1.1404e-08		-0.315865	0.468494	0.500175		0.416989	9
		ENSG00000185090	ENSG00000185090	1	38263141	rs4585948	1	38345021	C	T	0.261905	-0.035	0.0236	0.1383		0.0556079	0.00811913	7.43678e-12		-0.629407	0.434235	0.147209		0.600459	5
		ENSG00000196449	ENSG00000196449	1	38271236	rs9701812	1	38346396	T	C	0.261905	-0.0349	0.0236	0.1389		0.133813	0.00883547	8.17555e-52		-0.260811	0.177204	0.141071		0.854915	13
		ENSG00000197982	ENSG00000197982	1	38273888	rs12759533	1	38284245	G	A	0.520833	0.0215	0.0253	0.3946		-0.249385	0.00915813	2.79053e-163		-0.0862121	0.101499	0.395665		0.398009	12
		ENSG00000188786	ENSG00000188786	1	38302571	rs12759533	1	38284245	G	A	0.520833	0.0215	0.0253	0.3946		-0.0996971	0.00926639	5.37501e-27		-0.215653	0.254559	0.396904		0.749194	7
		ENSG00000252448	ENSG00000252448	1	38349949	rs9729719	1	38298207	A	G	0.264881	-0.0175	0.0253	0.4896		-0.320783	0.0241838	3.72388e-40		0.054554	0.0789766	0.489716		0.584814	12
		ENSG00000204084	ENSG00000204084	1	38369549	rs12742756	1	38347417	G	A	0.261905	-0.0349	0.0236	0.1387		-0.655476	0.00717665	0		0.0532438	0.0360091	0.139242		0.447611	19
		ENSG00000183431	ENSG00000183431	1	38439620	rs28507204	1	38423235	A	C	0.178571	0.0448	0.0344	0.1933		0.513135	0.0124038	0		0.0873064	0.0670721	0.193025		0.946049	9
		ENSG00000212541	ENSG00000212541	1	38457187	rs28507204	1	38423235	A	C	0.178571	0.0448	0.0344	0.1933		0.790807	0.0308953	1.67297e-144		0.056651	0.0435561	0.193381		0.821906	8
		ENSG00000183386	ENSG00000183386	1	38466860	rs28470722	1	38386727	A	G	0.319444	-0.0158	0.0236	0.5016		-0.610316	0.00725801	0		0.0258882	0.0386697	0.503196		0.641875	16
		ENSG00000183520	ENSG00000183520	1	38482713	rs28470722	1	38386727	A	G	0.319444	-0.0158	0.0236	0.5016		-0.210537	0.00797618	1.53515e-153		0.0750463	0.11213	0.503319		0.460126	12
		ENSG00000116954	ENSG00000116954	1	39314682	rs61780037	1	39327256	C	T	0.3125	0.0243	0.0266	0.3612		0.0741639	0.00952554	6.92731e-15		0.327653	0.361125	0.364243		0.661822	7
		ENSG00000214114	ENSG00000214114	1	39337962	rs61780037	1	39327256	C	T	0.3125	0.0243	0.0266	0.3612		0.0606115	0.00952861	2.0044e-10		0.400914	0.443363	0.36586		0.509172	8
		ENSG00000174574	ENSG00000174574	1	39464313	rs35796260	1	39481688	A	G	0.0912698	0.0255	0.0362	0.4812		-0.204502	0.0127525	7.13915e-58		-0.124693	0.177186	0.481594		NA	NA
		ENSG00000168653	ENSG00000168653	1	39496149	rs3768324	1	39492462	T	C	0.291667	-0.008	0.0226	0.7233		-0.570232	0.00824734	0		0.0140294	0.0396335	0.723356		0.386674	8
		ENSG00000127603	ENSG00000127603	1	39749918	rs112824904	1	39647620	T	C	0.170635	0.0082	0.0274	0.7656		0.372467	0.00945518	0		0.0220154	0.0735657	0.764741		0.710568	20
		ENSG00000183682	ENSG00000183682	1	39974462	rs1180379	1	39915035	A	G	0.168651	0.0186	0.022	0.3963		-0.352301	0.0188857	1.163e-77		-0.0527957	0.0625107	0.398341		0.934684	20
		ENSG00000182109	ENSG00000182109	1	39999905	rs1180379	1	39915035	A	G	0.168651	0.0186	0.022	0.3963		-0.200345	0.00989497	3.76005e-91		-0.0928397	0.109906	0.398268		0.938456	20
		ENSG00000243970	ENSG00000243970	1	40010944	rs1180341	1	39992808	T	C	0.445437	-0.007	0.0226	0.7577		0.298834	0.0178276	4.59683e-63		-0.0234244	0.0756402	0.756803		0.930635	20
		ENSG00000090621	ENSG00000090621	1	40034475	rs3768321	1	40035928	T	G	0.10119	0.0228	0.0285	0.4225		-0.242163	0.0109889	1.27302e-107		-0.0941514	0.117767	0.424016		0.624332	20
		ENSG00000116983	ENSG00000116983	1	40150840	rs784628	1	40144090	A	C	0.270833	0.0138	0.0236	0.5603		0.612311	0.00765993	0		0.0225376	0.0385436	0.558729		0.430468	19
		ENSG00000084072	ENSG00000084072	1	40193720	rs7547787	1	40220806	A	G	0.247024	0.0312	0.0249	0.2103		0.83791	0.00677974	0		0.0372355	0.0297183	0.210225		0.0451277	13
		ENSG00000198754	ENSG00000198754	1	40236107	rs3820618	1	40223128	C	T	0.0962302	-0.0051	0.035	0.8837		0.26791	0.0316357	2.4836e-17		-0.0190363	0.13066	0.884164		NA	NA
		ENSG00000116985	ENSG00000116985	1	40238693	rs1883649	1	40246549	T	C	0.345238	0.0147	0.0235	0.5308		-0.058343	0.00812056	6.74039e-13		-0.251958	0.404314	0.53317		0.0932008	6
		ENSG00000261798	ENSG00000261798	1	40255245	rs11206896	1	40264082	C	T	0.115079	0.1006	0.0705	0.1538		-0.457555	0.0676616	1.3572e-11		-0.219864	0.157473	0.162653		0.828499	8
		ENSG00000043514	ENSG00000043514	1	40327945	rs742546	1	40290964	C	T	0.0902778	-0.0001	0.0339	0.9985		-0.468851	0.0117782	0		0.000213287	0.0723044	0.997646		0.0557354	11
		ENSG00000116990	ENSG00000116990	1	40364513	rs12134452	1	40345293	C	T	0.594246	-0.0329	0.0228	0.1479		-0.0728144	0.00890521	2.91969e-16		0.451834	0.317964	0.15531		0.433	10
		ENSG00000131236	ENSG00000131236	1	40522113	rs3122416	1	40523328	A	G	0.400794	0.0355	0.0255	0.1641		0.222752	0.0132438	1.75931e-63		0.15937	0.114869	0.165316		0.598102	20
		ENSG00000131238	ENSG00000131238	1	40550877	rs11584362	1	40631460	T	C	0.171627	-0.0082	0.0298	0.7825		0.617903	0.0101649	0		-0.0132707	0.0482281	0.783189		0.24758	19
		ENSG00000259943	ENSG00000259943	1	40722869	rs11800679	1	40603234	T	C	0.194444	0.0294	0.0385	0.4454		-0.320403	0.0159915	2.68486e-89		-0.0917595	0.120249	0.445414		0.965959	20
		ENSG00000084073	ENSG00000084073	1	40741817	rs6691598	1	40747919	C	A	0.626984	0.0131	0.0203	0.5183		-0.127717	0.00797823	1.12001e-57		-0.10257	0.159074	0.519059		0.55439	18
		ENSG00000049089	ENSG00000049089	1	40774823	rs78453743	1	40778854	T	C	0.198413	-0.0015	0.0524	0.9773		-0.271509	0.0167953	8.78888e-59		0.00552467	0.192995	0.977163		0.615914	12
		ENSG00000084070	ENSG00000084070	1	40849760	rs176627	1	40838976	C	A	0.394841	0.015	0.0206	0.4654		0.0865523	0.00807526	8.3615e-27		0.173306	0.238555	0.467544		0.390647	13
		ENSG00000187801	ENSG00000187801	1	40922582	rs3817925	1	40927881	T	C	0.180556	-0.0775	0.0444	0.08123		0.139502	0.0194282	6.95079e-13		-0.555547	0.327544	0.0898669		0.782261	4
		ENSG00000187815	ENSG00000187815	1	40952451	rs6600339	1	40940020	G	A	0.503968	0.0031	0.0244	0.8998		-0.178496	0.00932931	1.34639e-81		-0.0173674	0.136701	0.898904		0.00452798	20
		ENSG00000238287	ENSG00000238287	1	40966581	rs4660411	1	40953925	A	G	0.502976	0.0025	0.0242	0.9183		-0.513438	0.0210432	1.74396e-131		-0.00486914	0.0471337	0.917721		0.0053959	20
		ENSG00000164002	ENSG00000164002	1	40978320	rs3795344	1	40981230	A	G	0.0208333	0.0489	0.0544	0.369		0.448013	0.024361	1.56237e-75		0.109149	0.12157	0.369279		0.387872	13
		ENSG00000238186	ENSG00000238186	1	40982136	rs138607318	1	41020165	C	T	0.015873	0.0473	0.0549	0.3896		0.429605	0.0624572	6.0529e-12		0.110101	0.12879	0.392614		0.965564	8
		ENSG00000117016	ENSG00000117016	1	41108840	rs12562229	1	41105238	G	A	0.155754	0.0037	0.0239	0.8773		0.335317	0.00891186	8.109027e-310		0.0110343	0.0712765	0.876971		0.0670086	20
		ENSG00000237899	ENSG00000237899	1	41144010	rs6667368	1	41160559	T	C	0.420635	-0.0708	0.0271	0.008861		-0.399046	0.0265225	3.68969e-51		0.177423	0.0689281	0.0100522		0.400084	20
		ENSG00000066136	ENSG00000066136	1	41197297	rs1534956	1	41186443	G	A	0.47619	-0.0483	0.0234	0.03916		-0.187905	0.00824154	4.6062e-115		0.257044	0.12504	0.0398119		0.273433	20
		ENSG00000117013	ENSG00000117013	1	41277904	rs823686	1	41265250	T	C	0.269841	-0.0423	0.0233	0.06914		-0.0495896	0.00805419	7.41361e-10		0.853001	0.489856	0.0816256		0.390726	5
		ENSG00000179862	ENSG00000179862	1	41327373	rs12751530	1	41356780	G	A	0.260913	-0.0043	0.0328	0.8948		0.70002	0.0108404	0		-0.00614268	0.0468559	0.895698		0.88162	20
		ENSG00000171793	ENSG00000171793	1	41461621	rs7512775	1	41446231	T	G	0.423611	-0.0005	0.0238	0.9837		-0.356184	0.0091878	0		0.00140377	0.0668193	0.983239		0.673127	20
		ENSG00000171790	ENSG00000171790	1	41485089	rs60683385	1	41642284	A	C	0.133929	-0.0076	0.0333	0.8192		-0.0842254	0.0133003	2.4106e-10		0.090234	0.395624	0.819584		0.35512	9
		ENSG00000010803	ENSG00000010803	1	41600349	rs2885697	1	41544279	G	T	0.327381	-0.0021	0.0234	0.9298		0.157578	0.00844966	1.2866e-77		-0.0133268	0.1485	0.928492		0.767896	20
		ENSG00000204060	ENSG00000204060	1	41838428	rs4660192	1	41842350	C	T	0.64881	-0.0005	0.0207	0.9805		0.126529	0.010735	4.57652e-32		-0.00395167	0.1636	0.980729		0.998624	20
		ENSG00000127124	ENSG00000127124	1	42236816	rs1004870	1	42370787	C	T	0.482143	0.0302	0.0242	0.213		0.27973	0.00797341	1.23315e-269		0.107961	0.0865668	0.212344		0.241951	20
		ENSG00000198815	ENSG00000198815	1	42721879	rs60791853	1	42855817	T	C	0.22619	-0.0045	0.0297	0.879		-0.0681899	0.0113601	1.9418e-09		0.0659922	0.435687	0.879607		0.833466	16
		ENSG00000066185	ENSG00000066185	1	42908969	rs4660229	1	42999325	C	T	0.16369	-0.0238	0.0313	0.4473		-0.361201	0.0110643	9.28242e-234		0.0658913	0.0866789	0.447149		0.746383	20
		ENSG00000127125	ENSG00000127125	1	42935099	rs12726458	1	43007409	T	C	0.391865	0.0032	0.0237	0.8912		0.050173	0.00844634	2.8467e-09		0.0637793	0.472488	0.892623		0.414853	18
		ENSG00000186409	ENSG00000186409	1	43024668	rs4660638	1	42912815	A	G	0.16369	-0.0217	0.0313	0.4884		-0.0936875	0.0112819	1.0049e-16		0.231621	0.335252	0.489636		0.802846	19
		ENSG00000171960	ENSG00000171960	1	43133262	rs11210701	1	43176293	C	T	0.322421	0.0262	0.0209	0.2105		0.117225	0.00794282	2.70839e-49		0.223502	0.178932	0.211632		0.330191	20
		ENSG00000117385	ENSG00000117385	1	43222380	rs10890213	1	43209566	C	A	0.333333	-0.0003	0.0226	0.9893		0.235607	0.00800599	2.34477e-190		-0.0012733	0.0959223	0.989409		0.277113	20
		ENSG00000228452	ENSG00000228452	1	43241972	rs11210710	1	43209941	T	G	0.450397	0.0189	0.0223	0.3962		0.396621	0.0192202	1.31503e-94		0.0476526	0.0562724	0.397096		0.454494	20
		ENSG00000164008	ENSG00000164008	1	43248454	rs12407752	1	43179060	C	T	0.321429	0.0226	0.021	0.2829		-0.0453473	0.0080403	1.7005e-08		-0.498376	0.471448	0.290458		0.520948	18
		ENSG00000177868	ENSG00000177868	1	43277838	rs12037011	1	43176320	C	T	0.164683	0.0366	0.0223	0.1002		0.781497	0.00730657	0		0.0468332	0.0285384	0.100784		0.437414	20
		ENSG00000164010	ENSG00000164010	1	43296727	rs1601238	1	43345726	T	C	0.588294	-0.027	0.0252	0.2841		-0.25093	0.00799549	3.3559e-216		0.1076	0.100485	0.284257		0.133328	12
		ENSG00000164011	ENSG00000164011	1	43315214	rs11210729	1	43306128	A	G	0.218254	-0.0043	0.03	0.8871		-0.0763064	0.0115402	3.7865e-11		0.0563518	0.393244	0.886054		NA	NA
		ENSG00000117394	ENSG00000117394	1	43407791	rs841572	1	43436051	A	G	0.52381	-0.0036	0.0241	0.881		-0.0826125	0.00806464	1.2618e-24		0.0435769	0.291754	0.881268		0.794491	20
		ENSG00000227533	ENSG00000227533	1	43436874	rs12124197	1	43455796	T	C	0.157738	0.0495	0.0471	0.2934		0.722189	0.0353007	5.07782e-93		0.0685416	0.0653043	0.293915		0.969327	17
		ENSG00000117395	ENSG00000117395	1	43678717	rs11210804	1	43641416	G	A	0.31746	0.0371	0.0257	0.1483		0.223274	0.00928019	6.68816e-128		0.166164	0.115312	0.149588		0.650201	6
		ENSG00000066056	ENSG00000066056	1	43777721	rs7520981	1	43760070	C	T	0.206349	-0.0294	0.0242	0.2246		0.0499438	0.00839082	2.6456e-09		-0.588661	0.494534	0.233915		NA	NA
		ENSG00000117400	ENSG00000117400	1	43810960	rs7549876	1	43760236	T	G	0.202381	-0.0251	0.0243	0.3009		-0.136216	0.0124036	4.66483e-28		0.184266	0.179181	0.30377		0.841016	3
		ENSG00000234694	ENSG00000234694	1	43822342	rs7520981	1	43760070	C	T	0.206349	-0.0294	0.0242	0.2246		-0.237058	0.021762	1.242e-27		0.12402	0.102718	0.227282		0.701534	3
		ENSG00000066322	ENSG00000066322	1	43831382	rs11586272	1	43844602	T	C	0.488095	-0.0032	0.0257	0.9011		0.0723275	0.00832173	3.57998e-18		-0.0442432	0.355365	0.900919		0.559805	14
		ENSG00000159479	ENSG00000159479	1	43852533	rs11210840	1	43845863	G	T	0.491071	0.002	0.0257	0.9379		0.17109	0.00832651	8.0863e-94		0.0116898	0.150215	0.937971		0.412634	20
		ENSG00000229431	ENSG00000229431	1	43852805	rs7520981	1	43760070	C	T	0.206349	-0.0294	0.0242	0.2246		-0.170418	0.0223299	2.315e-14		0.172517	0.143792	0.230229		NA	NA
		ENSG00000198198	ENSG00000198198	1	43886937	rs12407785	1	43907092	A	G	0.385913	0.0415	0.0283	0.1419		-0.0637919	0.0107091	2.5722e-09		-0.650552	0.456875	0.15447		0.625006	20
		ENSG00000178922	ENSG00000178922	1	43918242	rs12407785	1	43907092	A	G	0.385913	0.0415	0.0283	0.1419		-0.117146	0.0142889	2.4361e-16		-0.354259	0.245413	0.148874		0.587427	20
		ENSG00000142949	ENSG00000142949	1	44040100	rs2494995	1	44022303	C	A	0.25	-0.0142	0.0273	0.6033		-0.0757783	0.0095757	2.5005e-15		0.187389	0.361039	0.603742		0.156168	20
		ENSG00000066135	ENSG00000066135	1	44143507	rs71636604	1	43999327	T	G	0.360119	0.0497	0.0262	0.05772		0.053819	0.00903247	2.5472e-09		0.923465	0.510892	0.070676		0.70865	20
		ENSG00000236200	ENSG00000236200	1	44169622	rs34550543	1	44172458	T	C	0.492063	0.0233	0.0227	0.3039		-0.119784	0.0109103	4.82229e-28		-0.194516	0.190334	0.306793		0.642307	20
		ENSG00000126091	ENSG00000126091	1	44284163	rs6693799	1	44185168	A	G	0.487103	0.023	0.0225	0.3058		-0.0872737	0.00807417	3.12047e-27		-0.263539	0.25896	0.308829		0.953181	20
		ENSG00000237950	ENSG00000237950	1	44411132	rs6680421	1	44408969	C	A	0.392857	0.0001	0.0276	0.9961		-0.226514	0.025607	9.08754e-19		-0.000441473	0.121847	0.997109		0.528856	20
		ENSG00000117408	ENSG00000117408	1	44423152	rs3791050	1	44252546	A	C	0.106151	-0.0575	0.0359	0.1088		0.118148	0.012918	5.9081e-20		-0.486677	0.30848	0.114643		0.997036	20
		ENSG00000132768	ENSG00000132768	1	44437356	rs783304	1	44365457	G	A	0.225198	0.019	0.0326	0.5607		0.121194	0.0115676	1.1018e-25		0.156773	0.269406	0.560619		0.669242	20
		ENSG00000117410	ENSG00000117410	1	44442063	rs12045544	1	44424714	T	C	0.094246	-0.0761	0.0409	0.0628		0.39508	0.0160791	2.58e-133		-0.192619	0.10382	0.06355		0.898877	20
		ENSG00000159214	ENSG00000159214	1	44459615	rs6680421	1	44408969	C	A	0.392857	0.0001	0.0276	0.9961		0.556814	0.00930905	0		0.000179593	0.0495678	0.997109		0.266751	20
		ENSG00000196517	ENSG00000196517	1	44477155	rs12037805	1	44497249	C	T	0.166667	-0.0002	0.0261	0.9936		-0.0939316	0.00861426	1.1006e-27		0.00212921	0.277862	0.993886		0.27928	17
		ENSG00000178028	ENSG00000178028	1	44682740	rs1636880	1	44664827	C	T	0.487103	-0.0139	0.023	0.5452		-0.114608	0.00820718	2.5706e-44		0.121283	0.200871	0.545988		0.627306	20
		ENSG00000198520	ENSG00000198520	1	45165813	rs6429548	1	45253628	C	T	0.450397	0.0124	0.0229	0.5872		-0.205953	0.00810314	1.66147e-142		-0.060208	0.111216	0.588258		0.462096	20
		ENSG00000142937	ENSG00000142937	1	45242687	rs11211024	1	45184306	T	C	0.164683	0.0005	0.0319	0.9864		-0.460463	0.0141601	5.87821e-232		-0.00108586	0.0692781	0.987495		0.619826	10
		ENSG00000142959	ENSG00000142959	1	45251317	rs6704436	1	45213915	G	A	0.284722	-0.0114	0.0293	0.6974		0.112363	0.0105377	1.51629e-26		-0.101457	0.260935	0.69741		0.436582	12
		ENSG00000173846	ENSG00000173846	1	45268779	rs114017043	1	45262534	A	G	0.15873	0.0379	0.0323	0.24		0.0666362	0.0107717	6.16321e-10		0.56876	0.493364	0.248984		0.972846	8
		ENSG00000222009	ENSG00000222009	1	45277705	rs59803789	1	45277144	T	C	0.204365	0.0395	0.0309	0.2017		-0.124737	0.0127309	1.1484e-22		-0.316666	0.249821	0.20495		0.687468	16
		ENSG00000117425	ENSG00000117425	1	45297125	rs11808189	1	45230542	A	G	0.490079	0.0017	0.0246	0.9436		-0.0611645	0.00814896	6.10548e-14		-0.0277939	0.402211	0.944908		0.418189	18
		ENSG00000070785	ENSG00000070785	1	45384366	rs11211072	1	45509712	A	G	0.548611	-0.0106	0.0244	0.6641		0.0646112	0.00899177	6.6913e-13		-0.164058	0.378333	0.664554		0.443527	20
		ENSG00000126107	ENSG00000126107	1	45472606	rs17883304	1	45268032	C	A	0.15873	0.037	0.0322	0.2506		-0.0681036	0.0106779	1.7942e-10		-0.54329	0.480421	0.258113		0.892161	10
		ENSG00000126088	ENSG00000126088	1	45479533	rs12749939	1	45478433	T	C	0.28869	-0.0312	0.0256	0.2245		-0.442125	0.00906863	0		0.0705683	0.0579203	0.223084		0.39984	20
		ENSG00000162415	ENSG00000162415	1	45626976	rs3009968	1	45639768	G	A	0.136905	0.0108	0.0248	0.6643		-0.227047	0.00987025	4.32991e-117		-0.0475672	0.109248	0.663268		0.320072	20
		ENSG00000132781	ENSG00000132781	1	45800488	rs12739418	1	45850319	T	C	0.464286	-0.0192	0.0226	0.3961		-0.25139	0.00790331	4.98541e-222		0.0763753	0.0899321	0.39574		0.768779	20
		ENSG00000070759	ENSG00000070759	1	45883213	rs10789465	1	45971759	C	T	0.59623	0.0092	0.0223	0.6801		-0.300833	0.00780182	0		-0.0305817	0.0741316	0.679949		0.537209	20
		ENSG00000236624	ENSG00000236624	1	45962644	rs2065708	1	45977685	G	A	0.0545635	-0.0089	0.0261	0.7334		0.48395	0.00989653	0		-0.0183903	0.0539325	0.733113		0.636311	14
		ENSG00000132763	ENSG00000132763	1	45971232	rs11211128	1	45982485	A	G	0.300595	-0.0059	0.0269	0.8271		0.194184	0.00976544	5.51031e-88		-0.0303836	0.138537	0.826403		0.44499	20
		ENSG00000117450	ENSG00000117450	1	45982713	rs17522918	1	45987574	A	C	0.130952	0.0001	0.0413	0.9988		-0.373576	0.0138669	7.431e-160		-0.000267683	0.110553	0.998068		0.532677	20
		ENSG00000117448	ENSG00000117448	1	46025968	rs518365	1	46010652	G	A	0.619048	0.0044	0.0224	0.8451		-0.0970596	0.00795792	3.24076e-34		-0.045333	0.230816	0.844295		0.396019	20
		ENSG00000132780	ENSG00000132780	1	46067042	rs12727696	1	46046438	A	G	0.650794	0.0255	0.0222	0.2504		0.0900619	0.0120208	6.7729e-14		0.283139	0.249377	0.256215		0.912201	20
		ENSG00000159588	ENSG00000159588	1	46087722	rs2275085	1	46085852	C	T	0.342262	-0.0289	0.0246	0.24		-0.142412	0.00875263	1.59067e-59		0.202932	0.173188	0.241299		0.556582	20
		ENSG00000234329	ENSG00000234329	1	46117104	rs11211168	1	46163647	T	C	0.304563	-0.0203	0.0244	0.4068		0.44869	0.0200833	1.46382e-110		-0.0452429	0.0544183	0.405753		0.915029	20
		ENSG00000159596	ENSG00000159596	1	46156500	rs72688483	1	46149209	A	G	0.646825	0.02	0.0222	0.3693		0.0723365	0.00876933	1.5999e-16		0.276486	0.308724	0.37048		0.668688	16
		ENSG00000230896	ENSG00000230896	1	46161551	rs6697821	1	46216722	G	A	0.339286	-0.022	0.0243	0.3652		-0.138228	0.0208006	3.02389e-11		0.159157	0.17742	0.369685		0.626036	17
		ENSG00000197429	ENSG00000197429	1	46188159	rs28507722	1	46206540	G	A	0.313492	-0.0211	0.0244	0.3871		-0.332572	0.00930729	1.24159e-279		0.0634449	0.0733891	0.387313		0.901975	20
		ENSG00000086015	ENSG00000086015	1	46377227	rs6658700	1	46160260	T	C	0.316468	-0.0208	0.0244	0.3944		-0.145618	0.00910274	1.33647e-57		0.142839	0.167799	0.39463		0.860606	20
		ENSG00000117461	ENSG00000117461	1	46573986	rs1355642	1	46598903	G	A	0.641865	-0.0068	0.0239	0.7747		0.255361	0.00785015	4.08243e-232		-0.0266289	0.0935964	0.776021		0.135729	20
		ENSG00000085998	ENSG00000085998	1	46670165	rs953823	1	46670259	G	A	0.171627	-0.0192	0.0231	0.4064		0.181521	0.00822805	7.4578e-108		-0.105773	0.127349	0.406211		0.13965	20
		ENSG00000085999	ENSG00000085999	1	46728752	rs3863641	1	46843216	C	T	0.296627	0.01	0.0209	0.6335		-0.0489873	0.00801965	1.0063e-09		-0.204135	0.427948	0.633357		0.847159	4
		ENSG00000173660	ENSG00000173660	1	46775875	rs78684426	1	46778123	A	G	0.276786	-0.0234	0.0331	0.4801		-0.252953	0.0127292	7.1395e-88		0.0925075	0.130937	0.479876		0.660877	20
		ENSG00000117481	ENSG00000117481	1	46818336	rs12562440	1	46814590	G	A	0.298611	0.0147	0.0213	0.4912		0.478048	0.00769342	0		0.03075	0.0445589	0.490132		0.872854	20
		ENSG00000117480	ENSG00000117480	1	46869728	rs913168	1	46858576	C	T	0.303571	0.0151	0.0226	0.5045		0.291734	0.00789673	9.22717e-299		0.0517595	0.0774806	0.504113		0.727977	17
		ENSG00000232022	ENSG00000232022	1	46904587	rs10789489	1	46890455	G	T	0.506944	-0.0211	0.0245	0.3894		0.0735229	0.0110074	2.3992e-11		-0.286985	0.335988	0.39302		0.578391	20
		ENSG00000269956	ENSG00000269956	1	47020147	rs3766236	1	47047441	G	A	0.270833	0.0009	0.025	0.9711		0.47449	0.0213509	2.04013e-109		0.00189677	0.0526882	0.971282		0.831721	20
		ENSG00000079277	ENSG00000079277	1	47052802	rs3766236	1	47047441	G	A	0.270833	0.0009	0.025	0.9711		0.378497	0.0094145	0		0.00237783	0.0660508	0.971282		0.795309	20
		ENSG00000142961	ENSG00000142961	1	47077975	rs3766236	1	47047441	G	A	0.270833	0.0009	0.025	0.9711		0.36957	0.00959497	0		0.00243526	0.0676461	0.971282		0.724256	20
		ENSG00000123472	ENSG00000123472	1	47118974	rs4660956	1	47158486	T	C	0.0654762	0.0143	0.0248	0.5625		0.143777	0.010263	1.3694e-44		0.0994598	0.172636	0.564531		0.110447	7
		ENSG00000159658	ENSG00000159658	1	47154595	rs35861275	1	47171909	C	A	0.0654762	0.0154	0.0248	0.5341		-0.240134	0.0103803	2.12629e-118		-0.0641308	0.103313	0.534768		0.0718504	7
		ENSG00000142973	ENSG00000142973	1	47254297	rs4646482	1	47271600	G	A	0.237103	-0.0063	0.0278	0.8218		0.088843	0.00995796	4.58771e-19		-0.0709116	0.313013	0.820777		0.509218	14
		ENSG00000224805	ENSG00000224805	1	47645466	rs12760654	1	47669325	A	G	0.213294	-0.0471	0.0258	0.06769		0.320645	0.0240194	1.19411e-40		-0.146891	0.0812118	0.0704904		0.23417	14
		ENSG00000162366	ENSG00000162366	1	47652990	rs2273834	1	47691090	C	T	0.268849	-0.0049	0.0407	0.9051		-0.702712	0.0147205	0		0.00697298	0.0579186	0.904172		0.0556675	20
		ENSG00000162367	ENSG00000162367	1	47689927	rs2208773	1	47709909	G	A	0.25	-0.06	0.0391	0.125		-0.164144	0.0141287	3.34639e-31		0.365533	0.240274	0.128181		0.913247	20
		ENSG00000123473	ENSG00000123473	1	47747815	rs11586975	1	47851444	A	G	0.230159	-0.009	0.0226	0.6906		0.0946822	0.0130881	4.68279e-13		-0.0950548	0.239055	0.690904		0.107796	7
		ENSG00000162368	ENSG00000162368	1	47821990	rs11586975	1	47851444	A	G	0.230159	-0.009	0.0226	0.6906		-0.20894	0.00868088	5.28077e-128		0.0430746	0.10818	0.690501		0.0291108	16
		ENSG00000225762	ENSG00000225762	1	47860374	rs2622905	1	47829305	A	G	0.400794	0.0355	0.0225	0.114		-0.129301	0.0228012	1.4213e-08		-0.274553	0.180622	0.128501		0.794437	12
		ENSG00000237424	ENSG00000237424	1	47899059	rs12090153	1	47901300	C	T	0.604167	-0.0366	0.0227	0.1066		-0.128837	0.0109381	5.02035e-32		0.284079	0.177834	0.110168		0.986274	19
		ENSG00000117834	ENSG00000117834	1	48701336	rs1524736	1	48673385	A	G	0.575397	-0.0364	0.0225	0.1059		-0.0523908	0.00875983	2.22039e-09		0.694778	0.444899	0.118369		0.36835	11
		ENSG00000132122	ENSG00000132122	1	48849444	rs59079079	1	48765453	T	G	0.0257937	0.1109	0.0687	0.1062		-0.302487	0.022843	5.01943e-40		-0.366628	0.228799	0.109067		NA	NA
		ENSG00000162373	ENSG00000162373	1	49217918	rs12747763	1	49339602	C	T	0.281746	0.0371	0.0374	0.3215		-0.0927908	0.0121929	2.7367e-14		-0.399824	0.406467	0.325284		0.0395171	13
		ENSG00000185104	ENSG00000185104	1	51165542	rs12127320	1	51419147	T	C	0.0664683	0.0336	0.0363	0.3543		-0.134764	0.0112169	2.9853e-33		-0.249325	0.270158	0.356067		0.326951	3
		ENSG00000123091	ENSG00000123091	1	51720535	rs72661388	1	52004550	C	T	0.126984	-0.0092	0.066	0.8898		-0.156828	0.0238116	4.51231e-11		0.058663	0.420938	0.889163		0.835613	4
		ENSG00000085832	ENSG00000085832	1	51902467	rs11205869	1	52049659	G	A	0.116071	0.0081	0.04	0.8394		0.178318	0.012668	5.31939e-45		0.0454245	0.224342	0.839542		0.524388	10
		ENSG00000117859	ENSG00000117859	1	52148870	rs6677209	1	52025277	T	C	0.114087	-0.0148	0.0592	0.8029		0.222378	0.0178439	1.19709e-35		-0.0665534	0.266267	0.802626		0.850184	11
		ENSG00000078618	ENSG00000078618	1	52299670	rs1935291	1	52407689	A	G	0.103175	0.023	0.0247	0.3519		-0.294227	0.0128045	7.66606e-117		-0.0781711	0.0840178	0.352159		0.142572	20
		ENSG00000198841	ENSG00000198841	1	52498631	rs2809957	1	52511261	G	A	0.136905	-0.1879	0.0575	0.001079		0.206035	0.0210038	1.0258e-22		-0.911981	0.294157	0.00193312		0.508517	8
		ENSG00000117862	ENSG00000117862	1	52503823	rs11581903	1	53030823	A	G	0.0426587	-0.0701	0.0336	0.03736		-0.334239	0.0110077	1.6368e-202		0.20973	0.100764	0.0373971		NA	NA
		ENSG00000154222	ENSG00000154222	1	52821630	rs11802697	1	52856495	T	C	0.127976	-0.0062	0.0489	0.8983		0.332548	0.0169512	1.08541e-85		-0.0186439	0.147049	0.899109		0.0817489	12
		ENSG00000134748	ENSG00000134748	1	52877114	rs11802697	1	52856495	T	C	0.127976	-0.0062	0.0489	0.8983		0.254014	0.0166742	2.10319e-52		-0.0244081	0.192515	0.899111		0.0642003	9
		ENSG00000134744	ENSG00000134744	1	52946556	rs12035530	1	52843747	A	G	0.127976	-0.0031	0.0488	0.9492		0.339693	0.0168207	1.08327e-90		-0.00912588	0.14366	0.949349		0.034333	9
		ENSG00000116157	ENSG00000116157	1	53071383	rs835352	1	53048482	C	T	0.234127	-0.0339	0.0227	0.136		0.565445	0.00752943	0		-0.0599528	0.0401533	0.135412		0.0546193	17
		ENSG00000182183	ENSG00000182183	1	53117185	rs11807400	1	53104085	C	T	0.0228175	-0.0473	0.028	0.09144		0.45453	0.0108554	0		-0.104063	0.0616522	0.091428		NA	NA
		ENSG00000162377	ENSG00000162377	1	53158273	rs1332776	1	53189816	G	A	0.598214	-0.0066	0.0225	0.7681		-0.149856	0.00883234	1.44602e-64		0.0440421	0.150166	0.769301		0.523691	8
		ENSG00000162378	ENSG00000162378	1	53242570	rs1332776	1	53189816	G	A	0.598214	-0.0066	0.0225	0.7681		0.443011	0.00758616	0		-0.0148981	0.0507895	0.76927		0.533009	17
		ENSG00000121310	ENSG00000121310	1	53377270	rs534703	1	53273481	G	A	0.271825	-0.0308	0.0236	0.1933		-0.538903	0.00790158	0		0.0571531	0.0438007	0.191945		0.823945	12
		ENSG00000230953	ENSG00000230953	1	53386181	rs2448791	1	53259930	T	G	0.394841	-0.0233	0.0234	0.3207		-0.171559	0.0216457	2.2668e-15		0.135813	0.137468	0.323172		0.915667	8
		ENSG00000116171	ENSG00000116171	1	53455138	rs534703	1	53273481	G	A	0.271825	-0.0308	0.0236	0.1933		-0.693854	0.0075104	0		0.0443897	0.0340163	0.191908		0.824491	16
		ENSG00000174348	ENSG00000174348	1	53539514	rs12240252	1	53593163	A	G	0.206349	-0.0371	0.0303	0.22		0.228977	0.00970297	3.98384e-123		-0.162025	0.132506	0.221414		0.181488	20
		ENSG00000162383	ENSG00000162383	1	53580572	rs17107864	1	53544807	T	C	0.173611	0.0547	0.0542	0.3134		-0.570105	0.0198074	3.55235e-182		-0.0959472	0.0951286	0.313164		0.772547	20
		ENSG00000157184	ENSG00000157184	1	53670985	rs10888776	1	53661966	G	A	0.274802	0.0415	0.0224	0.06448		0.16539	0.00792554	1.04621e-96		0.250922	0.13597	0.0649765		0.792639	12
		ENSG00000162384	ENSG00000162384	1	53683030	rs1288516	1	53748286	A	G	0.34623	-0.0386	0.0266	0.1471		-0.140489	0.00901724	9.95539e-55		0.274755	0.190159	0.148493		0.178573	20
		ENSG00000270172	ENSG00000270172	1	53709124	rs72673135	1	53703072	A	C	0.467262	-0.0183	0.0234	0.432		0.176572	0.0200008	1.0637e-18		-0.103641	0.133043	0.435979		0.147594	13
		ENSG00000157193	ENSG00000157193	1	53752479	rs1933534	1	53793170	T	C	0.405754	0.0028	0.0261	0.9156		-0.0933699	0.00872355	9.83228e-27		-0.0299883	0.279548	0.914571		0.455086	9
		ENSG00000230138	ENSG00000230138	1	53833128	rs4926595	1	53825310	A	G	0.374008	-0.0278	0.0243	0.2525		-0.359115	0.0194213	2.44892e-76		0.0774125	0.0677957	0.253517		0.720174	16
		ENSG00000058804	ENSG00000058804	1	54267833	rs11206219	1	54310214	G	A	0.112103	-0.0524	0.0589	0.3738		-0.261534	0.0238822	6.57184e-28		0.200356	0.225952	0.375229		0.293448	5
		ENSG00000058799	ENSG00000058799	1	54336899	rs11206237	1	54356361	A	C	0.165675	-0.0395	0.0287	0.169		-0.125336	0.0110465	7.74567e-30		0.315153	0.230663	0.171847		0.753286	3
		ENSG00000081870	ENSG00000081870	1	54399604	rs10888825	1	54390184	T	C	0.0575397	-0.0033	0.0356	0.9254		-0.153321	0.0121788	2.42109e-36		0.0215234	0.232199	0.926147		0.490462	14
		ENSG00000116212	ENSG00000116212	1	54422795	rs2294514	1	54432019	A	G	0.0605159	-0.0219	0.0333	0.5113		0.171824	0.0114072	2.84477e-51		-0.127456	0.193988	0.511161		0.653361	17
		ENSG00000203276	ENSG00000203276	1	54499684	rs76027874	1	54522830	G	A	0.0486111	-0.0798	0.0677	0.2385		-0.702676	0.0632472	1.12161e-28		0.113566	0.0968867	0.241136		0.198625	12
		ENSG00000116209	ENSG00000116209	1	54508262	rs12073847	1	54594629	G	A	0.175595	0.1367	0.0922	0.138		-0.330048	0.0283561	2.59842e-31		-0.414183	0.281611	0.141355		0.849937	9
		ENSG00000116205	ENSG00000116205	1	54548726	rs7527305	1	54562966	C	T	0.0545635	-0.0693	0.0676	0.3052		-0.421624	0.0310529	5.43792e-42		0.164365	0.160789	0.306668		0.374582	17
		ENSG00000237611	ENSG00000237611	1	54565769	rs6691549	1	54480903	G	A	0.558532	0.0032	0.0244	0.8958		0.116681	0.0210311	2.88959e-08		0.0274253	0.209176	0.895688		0.437487	10
		ENSG00000212670	ENSG00000212670	1	54570859	rs7528941	1	54558819	G	A	0.0486111	-0.0741	0.0672	0.27		1.25444	0.0615235	2.06829e-92		-0.0590702	0.0536481	0.270866		0.830558	18
		ENSG00000248835	ENSG00000248835	1	54636665	rs7525757	1	54662346	G	T	0.255952	0.0147	0.024	0.5398		-0.224288	0.0196534	3.63418e-30		-0.0655407	0.107159	0.540789		0.692778	5
		ENSG00000116221	ENSG00000116221	1	54668158	rs59455983	1	54694948	T	C	0.0565476	0.0252	0.0354	0.4769		-0.305172	0.0125569	1.81333e-130		-0.0825763	0.11605	0.476738		0.262711	6
		ENSG00000231581	ENSG00000231581	1	54690668	rs61776465	1	54694750	G	A	0.0555556	0.0261	0.0354	0.4619		1.0416	0.0271832	0		0.0250575	0.0339923	0.46103		0.508449	5
		ENSG00000198711	ENSG00000198711	1	54704223	rs3766457	1	54677862	G	A	0.0803571	0.0097	0.0301	0.7465		-0.107112	0.0192981	2.8502e-08		-0.0905595	0.281488	0.747667		0.945054	3
		ENSG00000225632	ENSG00000225632	1	54752061	rs3753407	1	54745528	G	A	0.0188492	0.087	0.0371	0.01917		0.35969	0.029217	7.90385e-35		0.241875	0.104999	0.0212454		0.882341	5
		ENSG00000157216	ENSG00000157216	1	54785671	rs190963	1	54946847	A	G	0.208333	0.0141	0.0301	0.6398		-0.0815173	0.0105494	1.0994e-14		-0.172969	0.369925	0.640085		0.109525	15
		ENSG00000162390	ENSG00000162390	1	55056397	rs12027962	1	55073396	A	G	0.35119	-0.036	0.0238	0.1314		0.13453	0.0085094	2.67157e-56		-0.267598	0.17772	0.132137		0.712429	15
		ENSG00000184313	ENSG00000184313	1	55157720	rs300267	1	55046535	C	T	0.594246	-0.0267	0.0219	0.2221		-0.164741	0.0111568	2.42701e-49		0.162072	0.133388	0.22435		0.860372	19
		ENSG00000243725	ENSG00000243725	1	55194912	rs10489662	1	55189185	A	G	0.127976	-0.0668	0.0496	0.1784		0.382705	0.0165428	2.09691e-118		-0.174547	0.129823	0.178787		0.634939	5
		ENSG00000162396	ENSG00000162396	1	55226379	rs1180938	1	55234987	A	G	0.24504	0.0092	0.0247	0.7107		-0.185964	0.00816475	7.85926e-115		-0.0494721	0.132839	0.70958		0.376281	14
		ENSG00000162398	ENSG00000162398	1	55289830	rs658150	1	55274052	A	G	0.27877	-0.0033	0.0272	0.9048		0.192784	0.00988373	9.91691e-85		-0.0171176	0.141093	0.903437		0.54553	13
		ENSG00000116133	ENSG00000116133	1	55334098	rs639796	1	55342052	C	T	0.47619	0.0422	0.0229	0.06512		-0.217046	0.00809607	2.55139e-158		-0.194429	0.105757	0.0659952		0.653698	19
		ENSG00000162402	ENSG00000162402	1	55606535	rs17111584	1	55546696	C	T	0.0376984	0.013	0.051	0.7986		-0.355626	0.0193842	3.54021e-75		-0.0365553	0.143423	0.798818		0.743972	10
		ENSG00000233147	ENSG00000233147	1	56311700	rs4926679	1	55799465	A	G	0.252976	-0.0347	0.0217	0.1093		0.108179	0.0148427	3.1366e-13		-0.320764	0.205364	0.118305		0.707672	20
		ENSG00000162407	ENSG00000162407	1	57035696	rs12739002	1	56936282	A	C	0.511905	0.0247	0.0221	0.2632		0.103039	0.00798914	4.65541e-38		0.239715	0.215285	0.265505		0.107387	18
		ENSG00000173406	ENSG00000173406	1	58236428	rs61781822	1	59005551	A	G	0.139881	0.0028	0.0359	0.9383		-0.60876	0.014075	0		-0.00459952	0.0589725	0.937833		0.717177	20
		ENSG00000162600	ENSG00000162600	1	58946765	rs60726128	1	59008472	A	G	0.0486111	-0.006	0.0276	0.8287		0.347109	0.0104055	5.52167e-244		-0.0172856	0.0795157	0.827907		0.824199	13
		ENSG00000184292	ENSG00000184292	1	59042132	rs11207265	1	59046030	G	A	0.0456349	-0.0046	0.028	0.8696		1.14264	0.00863989	0		-0.00402577	0.0245047	0.869506		0.790566	18
		ENSG00000162601	ENSG00000162601	1	59143087	rs11207303	1	59227624	A	G	0.333333	0.0043	0.023	0.8504		-0.0901052	0.00832226	2.56422e-27		-0.047722	0.255295	0.851717		0.155441	20
		ENSG00000177606	ENSG00000177606	1	59248125	rs2716140	1	59472397	C	A	0.210317	-0.0283	0.0229	0.2155		-0.228224	0.00804141	3.46049e-177		0.124001	0.100435	0.216965		0.945788	6
		ENSG00000232453	ENSG00000232453	1	59355457	rs927743	1	59368947	T	G	0.491071	0.0287	0.0211	0.1737		0.210477	0.020223	2.28439e-25		0.136357	0.101101	0.177427		0.53621	11
		ENSG00000172456	ENSG00000172456	1	59997828	rs835362	1	59813880	A	G	0.123016	0.002	0.0331	0.9526		0.230136	0.0120668	4.33144e-81		0.00869053	0.143829	0.951819		0.394078	20
		ENSG00000134709	ENSG00000134709	1	60311254	rs76210580	1	60278520	A	G	0.0367063	0.1633	0.0647	0.01159		-0.592468	0.0211328	6.01859e-173		-0.275627	0.109646	0.0119442		0.722725	16
		ENSG00000134716	ENSG00000134716	1	60375721	rs12064386	1	60352377	C	A	0.0853175	-0.0094	0.0342	0.7835		0.274728	0.0146177	8.42413e-79		-0.0342157	0.1245	0.783451		0.352197	20
		ENSG00000162598	ENSG00000162598	1	60496191	rs72669669	1	60606627	G	A	0.047619	0.0593	0.0266	0.02613		0.448172	0.00931731	0		0.132315	0.0594159	0.0259518		0.0144486	18
		ENSG00000162599	ENSG00000162599	1	61629698	rs10889245	1	62103029	G	A	0.219246	-0.0145	0.0275	0.5986		-0.0906614	0.00910895	2.4469e-23		0.159936	0.303752	0.598517		0.878718	19
		ENSG00000162604	ENSG00000162604	1	62168907	rs61770105	1	62188979	T	G	0.0763889	0.0108	0.0316	0.7335		0.396867	0.0106059	1.89007e-306		0.0272132	0.079627	0.732533		0.70385	8
		ENSG00000132849	ENSG00000132849	1	62418870	rs692227	1	62222558	G	A	0.132937	0.0557	0.0469	0.2345		0.425628	0.0151115	1.53499e-174		0.130866	0.110288	0.235394		0.49924	11
		ENSG00000240563	ENSG00000240563	1	62669251	rs11207933	1	62676091	A	C	0.279762	0.0281	0.031	0.3635		-0.381406	0.0111035	1.40353e-258		-0.0736748	0.0813065	0.364864		0.683738	20
		ENSG00000162607	ENSG00000162607	1	62909721	rs1168116	1	63149840	T	C	0.434524	-0.0144	0.023	0.5325		0.126014	0.00821001	3.60799e-53		-0.114273	0.182672	0.531599		0.785034	17
		ENSG00000116641	ENSG00000116641	1	63037184	rs11208004	1	63145439	A	G	0.176587	0.029	0.0223	0.193		-0.254706	0.00840064	6.26715e-202		-0.113857	0.0876323	0.193857		0.966575	20
		ENSG00000125703	ENSG00000125703	1	63290495	rs6679582	1	63296271	T	C	0.320437	-0.022	0.0224	0.3262		-0.215509	0.00795639	1.42797e-161		0.102084	0.104008	0.326347		0.114013	20
		ENSG00000088035	ENSG00000088035	1	63868747	rs76572066	1	63825490	G	A	0.12004	0.0529	0.0407	0.1931		-0.258233	0.013677	1.64081e-79		-0.204853	0.157982	0.194739		0.467902	16
		ENSG00000142856	ENSG00000142856	1	63982916	rs35888445	1	63977172	C	T	0.142857	-0.0105	0.026	0.687		0.463956	0.0121746	0		-0.0226315	0.056043	0.686342		0.592302	16
		ENSG00000203965	ENSG00000203965	1	64013703	rs217462	1	64042126	A	G	0.480159	0.0104	0.0258	0.6866		-0.0781175	0.00839178	1.2928e-20		-0.133133	0.330581	0.687152		0.721216	11
		ENSG00000079739	ENSG00000079739	1	64092431	rs855349	1	64127189	G	T	0.241071	-0.0042	0.0236	0.8577		-0.225561	0.00839623	5.71074e-159		0.0186203	0.10463	0.858753		0.22245	20
		ENSG00000158966	ENSG00000158966	1	65047584	rs11808959	1	65016399	A	G	0.107143	-0.0113	0.038	0.7666		-0.219014	0.0126249	2.04939e-67		0.0515948	0.17353	0.766219		0.0389113	3
		ENSG00000162437	ENSG00000162437	1	65254846	rs12725875	1	65122855	T	G	0.0793651	-0.0236	0.038	0.5352		0.179205	0.0138357	2.27719e-38		-0.131693	0.212291	0.535034		0.537556	6
		ENSG00000162434	ENSG00000162434	1	65365549	rs310233	1	65336806	G	A	0.298611	-0.0156	0.0289	0.5886		-0.0724204	0.0102283	1.4374e-12		0.215409	0.400217	0.590418		0.38911	10
		ENSG00000226891	ENSG00000226891	1	65453033	rs7549445	1	65519763	T	C	0.41369	0.0082	0.0281	0.7712		-0.342937	0.0218059	9.90941e-56		-0.0239111	0.0819534	0.770467		0.867162	12
		ENSG00000162433	ENSG00000162433	1	65655530	rs12074520	1	65621833	A	C	0.100198	-0.0591	0.0448	0.1869		-0.331362	0.015684	4.4541e-99		0.178355	0.135463	0.187962		0.19049	7
		ENSG00000213625	ENSG00000213625	1	65893980	rs11804091	1	65903879	G	A	0.119048	0.0753	0.0316	0.01721		0.400083	0.0120779	1.28918e-240		0.188211	0.0791876	0.017465		0.0312243	7
		ENSG00000116678	ENSG00000116678	1	65996745	rs61218937	1	65961299	T	C	0.0565476	-0.0007	0.0346	0.9841		0.513892	0.0119975	0		-0.00136215	0.0673293	0.983859		0.00128423	7
		ENSG00000184588	ENSG00000184588	1	66549228	rs1614123	1	66895043	T	C	0.109127	-0.0014	0.0234	0.9539		-0.0994121	0.0090191	2.98012e-28		0.0140828	0.235387	0.952292		0.629151	9
		ENSG00000118473	ENSG00000118473	1	67106524	rs7544505	1	66998618	C	T	0.329365	-0.0133	0.026	0.6103		-0.268037	0.0106331	3.28967e-140		0.0496199	0.0970213	0.609048		0.569639	20
		ENSG00000152760	ENSG00000152760	1	67231306	rs7541249	1	67212427	T	C	0.257937	0.004	0.0247	0.8726		-0.233203	0.00864785	3.6441e-160		-0.0171524	0.105918	0.871353		0.201112	20
		ENSG00000152763	ENSG00000152763	1	67334569	rs2147836	1	67347415	C	T	0.0218254	-0.0351	0.0326	0.2807		0.0733725	0.0110265	2.84849e-11		-0.478381	0.450087	0.287844		NA	NA
		ENSG00000198160	ENSG00000198160	1	67422440	rs12132532	1	67457015	T	G	0.117063	-0.0092	0.0225	0.682		0.320598	0.00893478	5.8311e-282		-0.0286964	0.0701859	0.682641		0.829204	18
		ENSG00000116704	ENSG00000116704	1	67492398	rs2755263	1	67529243	A	G	0.367063	-0.0095	0.0222	0.6704		0.351982	0.0115726	3.47932e-203		-0.02699	0.0630777	0.668734		0.98848	20
		ENSG00000162594	ENSG00000162594	1	67678872	rs2064689	1	67653010	A	G	0.319444	0.031	0.0203	0.126		-0.170805	0.00864801	7.89585e-87		-0.181493	0.119204	0.127871		0.746723	18
		ENSG00000081985	ENSG00000081985	1	67817815	rs72678531	1	67798445	C	T	0.0585317	-0.0463	0.0306	0.1305		0.459752	0.0103857	0		-0.100707	0.0665965	0.130486		0.0326133	12
		ENSG00000116717	ENSG00000116717	1	68152382	rs59711991	1	68240280	T	C	0.0535714	-0.0503	0.0417	0.2278		-0.119833	0.0151726	2.8341e-15		0.41975	0.352019	0.233101		0.887089	10
		ENSG00000232284	ENSG00000232284	1	68483328	rs79022564	1	68739937	T	C	0.194444	0.0394	0.0365	0.2797		0.211237	0.0190091	1.09179e-28		0.18652	0.173605	0.282646		0.183586	10
		ENSG00000116729	ENSG00000116729	1	68631472	rs79022564	1	68739937	T	C	0.194444	0.0394	0.0365	0.2797		0.618437	0.0134292	0		0.063709	0.059036	0.280518		0.264843	13
		ENSG00000033122	ENSG00000033122	1	70325854	rs1749492	1	70089207	G	T	0.0188492	0.0364	0.0293	0.2139		0.583462	0.013039	0		0.0623862	0.0502368	0.214295		0.348524	9
		ENSG00000066557	ENSG00000066557	1	70640895	rs17357463	1	70626062	C	T	0.12004	0.0325	0.0452	0.4721		-0.107943	0.0153708	2.1778e-12		-0.301085	0.420929	0.474432		0.79016	18
		ENSG00000118454	ENSG00000118454	1	70773344	rs3795695	1	70766865	C	T	0.0674603	0.0134	0.0459	0.77		-0.3094	0.0142161	5.09072e-105		-0.0433096	0.148365	0.770353		0.92769	17
		ENSG00000197568	ENSG00000197568	1	70835755	rs10493473	1	70848215	G	A	0.122024	0.0015	0.0286	0.9588		-0.318464	0.00998033	1.9904e-223		-0.00471011	0.0898061	0.958172		0.740185	20
		ENSG00000116761	ENSG00000116761	1	70891217	rs4620474	1	70828536	C	T	0.469246	0.0102	0.0261	0.6954		-0.320744	0.00821324	0		-0.031801	0.0813773	0.695956		0.652924	20
		ENSG00000235782	ENSG00000235782	1	71415119	rs650194	1	71414863	A	G	0.272817	0.0274	0.0236	0.2448		0.291472	0.0221952	2.15311e-39		0.0940057	0.0812843	0.247474		0.628423	20
		ENSG00000132485	ENSG00000132485	1	71537977	rs4520371	1	71527548	T	C	0.382937	0.0007	0.0224	0.9746		-0.0617158	0.00801213	1.3312e-14		-0.0113423	0.362957	0.97507		0.58376	15
		ENSG00000172260	ENSG00000172260	1	72308521	rs2815766	1	72889878	C	T	0.0198413	-0.0079	0.0311	0.7995		-0.384142	0.0149231	4.0237e-146		0.0205653	0.0809636	0.79949		0.00839265	7
		ENSG00000162620	ENSG00000162620	1	74577785	rs11210385	1	74443864	C	T	0.225198	0.0083	0.0228	0.714		0.0804466	0.00884963	9.86751e-20		0.103174	0.283645	0.71605		NA	NA
		ENSG00000254685	ENSG00000254685	1	74681846	rs6696503	1	74357099	A	G	0.639881	-0.0032	0.0226	0.8873		-0.204991	0.0119006	1.71831e-66		0.0156105	0.110253	0.887405		0.727002	11
		ENSG00000259030	ENSG00000259030	1	74836796	rs12753370	1	74666729	T	C	0.0426587	0.0027	0.0397	0.9456		-0.348068	0.0371273	6.9176e-21		-0.0077571	0.114061	0.945779		NA	NA
		ENSG00000116791	ENSG00000116791	1	75185131	rs3806160	1	75200697	T	C	0.228175	-0.0181	0.0254	0.4766		0.864977	0.00772711	0		-0.0209254	0.0293655	0.476103		NA	NA
		ENSG00000162623	ENSG00000162623	1	75215599	rs3806160	1	75200697	T	C	0.228175	-0.0181	0.0254	0.4766		0.204495	0.0091964	1.52731e-109		-0.0885108	0.124272	0.476321		NA	NA
		ENSG00000137968	ENSG00000137968	1	75872308	rs57312076	1	75828533	A	G	0.258929	0.0032	0.0217	0.8842		-0.248358	0.00824619	2.82499e-199		-0.0128846	0.087375	0.882766		0.979068	16
		ENSG00000117054	ENSG00000117054	1	76221648	rs7551136	1	76167040	C	T	0.279762	-0.016	0.0223	0.4736		-0.283554	0.00799205	1.01809e-275		0.0564266	0.0786607	0.473163		0.221331	18
		ENSG00000137955	ENSG00000137955	1	76256321	rs1251587	1	76422097	G	A	0.268849	0.0037	0.0229	0.872		-0.0944543	0.00820216	1.09841e-30		-0.0391724	0.242469	0.871655		0.381083	14
		ENSG00000057468	ENSG00000057468	1	76320745	rs5745412	1	76314659	G	A	0.0109127	0.0217	0.0311	0.486		0.114037	0.0113868	1.3123e-23		0.190289	0.27338	0.48639		NA	NA
		ENSG00000184005	ENSG00000184005	1	76820345	rs1251492	1	76518132	G	T	0.047619	-0.0262	0.0258	0.3107		0.37339	0.00974469	0		-0.0701679	0.0691209	0.310036		0.998039	7
		ENSG00000142892	ENSG00000142892	1	77619895	rs10493598	1	77553724	T	G	0.0386905	0.0006	0.0483	0.9895		0.25824	0.0166201	1.92478e-54		0.00232342	0.187035	0.990089		0.746186	6
		ENSG00000154027	ENSG00000154027	1	77886693	rs4949655	1	77897688	C	T	0.193452	0.0775	0.0286	0.006804		0.513102	0.0106992	0		0.151042	0.0558283	0.00682068		0.259186	20
		ENSG00000036549	ENSG00000036549	1	78088602	rs1166708	1	78331226	T	C	0.372024	-0.0195	0.0275	0.4785		-0.159892	0.0101234	3.41086e-56		0.121958	0.172165	0.478711		0.277948	20
		ENSG00000077254	ENSG00000077254	1	78193604	rs56688304	1	78233499	C	T	0.40377	0.0083	0.0257	0.7472		0.0919219	0.00895349	9.9655e-25		0.0902941	0.279724	0.746849		0.445114	20
		ENSG00000235927	ENSG00000235927	1	78351128	rs10873963	1	78502353	G	A	0.235119	0.0456	0.0379	0.2292		-0.249732	0.0336983	1.2554e-13		-0.182596	0.15375	0.234985		0.331068	17
		ENSG00000162614	ENSG00000162614	1	78381889	rs7514180	1	78460935	A	G	0.384921	-0.0174	0.0272	0.5223		-0.172293	0.00992526	1.6864e-67		0.100991	0.157978	0.522646		0.379084	20
		ENSG00000162616	ENSG00000162616	1	78464253	rs7514180	1	78460935	A	G	0.384921	-0.0174	0.0272	0.5223		0.226779	0.00989697	3.36942e-116		-0.0767266	0.119987	0.522526		0.513624	20
		ENSG00000122420	ENSG00000122420	1	78887501	rs12077324	1	79024688	C	T	0.286706	0.0127	0.0251	0.6132		-0.170823	0.00899068	1.70542e-80		-0.074346	0.146988	0.612999		0.54839	11
		ENSG00000137959	ENSG00000137959	1	79097045	rs59610674	1	79126727	G	A	0.426587	0.0147	0.0228	0.52		0.0517988	0.00809812	1.5908e-10		0.28379	0.442395	0.521207		0.0731556	10
		ENSG00000137965	ENSG00000137965	1	79122622	rs17102051	1	79148633	G	A	0.130952	0.0323	0.039	0.4065		-0.166237	0.0147494	1.829e-29		-0.194301	0.235237	0.408817		0.570513	12
		ENSG00000117133	ENSG00000117133	1	84954207	rs17111299	1	85015189	C	T	0.0109127	0.0568	0.0715	0.4267		0.182959	0.0221678	1.5395e-16		0.310451	0.392603	0.429089		NA	NA
		ENSG00000174021	ENSG00000174021	1	84968128	rs10874451	1	84999571	C	T	0.094246	0.0002	0.025	0.9927		0.21177	0.0091923	1.94934e-117		0.00094442	0.118052	0.993617		0.670495	16
		ENSG00000122432	ENSG00000122432	1	85001925	rs312395	1	84974960	C	T	0.208333	-0.0219	0.0256	0.3923		-0.123579	0.0100954	1.87239e-34		0.177214	0.20766	0.393444		0.518274	20
		ENSG00000117151	ENSG00000117151	1	85029483	rs17112191	1	85061379	G	T	0.0119048	-0.0134	0.0366	0.7143		-0.433582	0.0129222	8.03167e-247		0.0309053	0.0844181	0.714292		0.117987	8
		ENSG00000117155	ENSG00000117155	1	85132938	rs77761348	1	85179853	T	C	0.015873	-0.0467	0.0381	0.2201		-0.29927	0.0138316	8.12812e-104		0.156047	0.127514	0.221043		0.892179	4
		ENSG00000171517	ENSG00000171517	1	85318090	rs12041151	1	85357615	G	A	0.464286	-0.0099	0.0214	0.6442		0.302948	0.00878929	2.43714e-260		-0.0326789	0.0706457	0.643669		0.980981	10
		ENSG00000153898	ENSG00000153898	1	85427032	rs11161489	1	85402242	C	A	0.388889	-0.0051	0.0243	0.8328		-0.345816	0.00833208	0		0.0147477	0.0702694	0.833766		0.459453	20
		ENSG00000055732	ENSG00000055732	1	85498973	rs12119445	1	85467130	A	G	0.424603	-0.0182	0.023	0.429		-0.164894	0.00866525	9.7361e-81		0.110374	0.139604	0.429165		0.980322	20
		ENSG00000162643	ENSG00000162643	1	85531825	rs4123223	1	85465026	A	G	0.367063	-0.0122	0.0222	0.5827		-0.328709	0.00897103	6.31844e-294		0.0371149	0.0675445	0.582671		0.99137	20
		ENSG00000097096	ENSG00000097096	1	85644642	rs11161551	1	85682617	A	C	0.425595	0.0033	0.0208	0.8738		0.100799	0.00965303	1.5908e-25		0.0327385	0.206375	0.873956		0.891782	20
		ENSG00000162642	ENSG00000162642	1	85720497	rs11161584	1	85755127	G	A	0.315476	-0.009	0.0231	0.6964		0.0903	0.00984647	4.69519e-20		-0.0996678	0.256045	0.697084		0.5142	20
		ENSG00000223254	ENSG00000223254	1	85730032	rs750517	1	85720013	T	C	0.575397	0.0167	0.0207	0.4202		-0.185813	0.0226508	2.3368e-16		-0.0898752	0.11194	0.422038		0.276681	20
		ENSG00000142867	ENSG00000142867	1	85737352	rs10873698	1	85756250	G	A	0.387897	0.0132	0.0198	0.5058		0.248991	0.00813253	7.3372e-206		0.0530139	0.0795398	0.505086		0.0411676	20
		ENSG00000153904	ENSG00000153904	1	85914107	rs506082	1	85899215	A	C	0.415675	0.03	0.0205	0.1439		0.058376	0.00832279	2.316e-12		0.513909	0.358734	0.151982		0.515209	20
		ENSG00000117174	ENSG00000117174	1	86144611	rs11161654	1	86182083	G	A	0.510913	-0.0003	0.0222	0.9909		0.279351	0.00780734	2.22077e-280		-0.00107392	0.07947	0.989218		0.397428	20
		ENSG00000171502	ENSG00000171502	1	86408771	rs74493376	1	86468416	G	A	0.0406746	0.1183	0.0714	0.09766		-0.236561	0.0267337	8.8465e-19		-0.500082	0.30707	0.103406		0.702096	10
		ENSG00000122417	ENSG00000122417	1	86837266	rs11161810	1	86864429	T	C	0.173611	-0.0233	0.0235	0.3209		0.576803	0.00787574	0		-0.0403951	0.0407455	0.321491		0.1314	20
		ENSG00000261737	ENSG00000261737	1	87169665	rs5859	1	87328525	T	C	0.0357143	-0.0162	0.027	0.5488		-0.149005	0.0112917	9.2519e-40		0.108721	0.181389	0.548919		0.231679	16
		ENSG00000097033	ENSG00000097033	1	87192063	rs7517759	1	87249370	T	C	0.166667	0.0967	0.0447	0.03063		-0.341926	0.0170579	2.2318e-89		-0.28281	0.131489	0.0314903		0.0141616	12
		ENSG00000183291	ENSG00000183291	1	87354119	rs552483	1	87326018	C	T	0.0357143	-0.0159	0.027	0.5569		0.112808	0.00998606	1.364e-29		-0.140947	0.239669	0.556472		0.0574251	20
		ENSG00000153936	ENSG00000153936	1	87491332	rs61800752	1	87397684	C	T	0.0357143	-0.0208	0.0247	0.4008		-0.199543	0.00971561	9.77279e-94		0.104238	0.123887	0.400125		0.0529152	20
		ENSG00000143013	ENSG00000143013	1	87803469	rs6691205	1	87764202	G	A	0.303571	-0.0415	0.0281	0.1396		0.149152	0.00994069	6.89173e-51		-0.278239	0.189309	0.141625		0.819845	17
		ENSG00000137947	ENSG00000137947	1	89338121	rs12057453	1	89341515	T	C	0.34623	0.0042	0.0252	0.867		0.129384	0.00836854	6.38002e-54		0.0324614	0.19478	0.86764		0.189303	20
		ENSG00000137944	ENSG00000137944	1	89430046	rs3738055	1	89426902	A	G	0.463294	-0.0031	0.0223	0.889		-0.424089	0.00827973	0		0.00730978	0.0525835	0.88944		0.680665	20
		ENSG00000213516	ENSG00000213516	1	89451891	rs7525985	1	89460948	T	C	0.593254	-0.0008	0.0246	0.9746		-0.17909	0.00799635	4.26703e-111		0.00446704	0.137362	0.974057		0.463712	20
		ENSG00000117226	ENSG00000117226	1	89480463	rs17433780	1	89474818	G	A	0.21131	-0.0069	0.0217	0.7506		-0.821571	0.00736474	0		0.00839855	0.0264129	0.750507		0.586607	20
		ENSG00000117228	ENSG00000117228	1	89524522	rs7911	1	89518120	G	A	0.270833	0.0063	0.0235	0.789		-0.0644191	0.00831644	9.48324e-15		-0.0977971	0.365017	0.788757		0.600254	13
		ENSG00000234518	ENSG00000234518	1	89570209	rs7519323	1	89575088	A	G	0.212302	-0.0026	0.0265	0.9209		0.25463	0.0207387	1.18901e-34		-0.0102109	0.104076	0.921845		0.638434	20
		ENSG00000162645	ENSG00000162645	1	89593977	rs2624	1	89518623	C	T	0.257937	-0.0013	0.022	0.9512		-0.0498575	0.00832901	2.1506e-09		0.0260743	0.441279	0.952882		0.878146	14
		ENSG00000162654	ENSG00000162654	1	89655723	rs506893	1	89687213	G	T	0.198413	-0.0149	0.0271	0.5828		-0.229181	0.008851	7.94399e-148		0.0650142	0.118274	0.582531		0.786203	20
		ENSG00000154451	ENSG00000154451	1	89731588	rs547544	1	89739855	G	A	0.447421	0.0467	0.0264	0.07699		0.214968	0.0131738	7.37459e-60		0.217242	0.123528	0.0786393		0.369365	15
		ENSG00000183347	ENSG00000183347	1	89841668	rs6672564	1	89817783	T	C	0.40873	-0.0487	0.0249	0.05062		0.109794	0.00836051	2.1474e-39		-0.44356	0.229291	0.0530533		0.656659	13
		ENSG00000225492	ENSG00000225492	1	89882520	rs10801728	1	89856001	C	T	0.271825	-0.0027	0.0382	0.9447		-0.528629	0.0296187	3.00644e-71		0.00510755	0.0722629	0.943652		0.0116237	20
		ENSG00000197147	ENSG00000197147	1	90026909	rs7529135	1	90019921	G	A	0.169643	-0.0382	0.0257	0.1369		0.60277	0.00863936	0		-0.0633741	0.0426462	0.137267		0.120608	20
		ENSG00000231999	ENSG00000231999	1	90073626	rs12040495	1	90307899	T	C	0.37996	0.0011	0.0269	0.9669		0.0799141	0.010543	3.46089e-14		0.0137648	0.336616	0.967382		NA	NA
		ENSG00000171488	ENSG00000171488	1	90248720	rs10922702	1	90177852	G	A	0.52381	-0.0276	0.0233	0.2368		-0.45242	0.00788922	0		0.0610053	0.0515118	0.236296		0.0416204	14
		ENSG00000231613	ENSG00000231613	1	90255262	rs10922710	1	90227682	C	T	0.308532	-0.0321	0.027	0.234		0.687551	0.0240556	1.1345e-179		-0.0466874	0.0393038	0.234888		0.957785	20
		ENSG00000171492	ENSG00000171492	1	90344371	rs1215649	1	90278842	C	T	0.615079	-0.0237	0.0224	0.2897		0.325488	0.0078467	0		-0.0728139	0.0688422	0.290196		0.379215	13
		ENSG00000097046	ENSG00000097046	1	91978864	rs496975	1	91952383	A	C	0.630952	0.0209	0.0224	0.3513		0.448467	0.00759369	0		0.0466032	0.0499541	0.350862		0.777117	19
		ENSG00000069702	ENSG00000069702	1	92258897	rs36048657	1	92022364	T	C	0.390873	0.0097	0.0283	0.7329		0.107492	0.0090219	9.9343e-33		0.090239	0.263384	0.731889		0.765079	14
		ENSG00000172031	ENSG00000172031	1	92512316	rs566702	1	92600265	G	A	0.0119048	0.0537	0.0624	0.3898		0.474538	0.0252103	4.87486e-79		0.113163	0.131634	0.389966		NA	NA
		ENSG00000122484	ENSG00000122484	1	92809126	rs17519972	1	92828505	C	A	0.0228175	0.0367	0.0273	0.1797		0.15841	0.00977767	4.94539e-59		0.231677	0.17293	0.180337		0.00060722	4
		ENSG00000261311	ENSG00000261311	1	92866072	rs1384614	1	92670126	G	A	0.0228175	0.0419	0.0277	0.1305		0.286129	0.0272406	8.2971e-26		0.146437	0.097808	0.134344		0.117352	6
		ENSG00000162676	ENSG00000162676	1	92946376	rs58394161	1	92939959	C	T	0.0198413	-0.0262	0.0311	0.4001		-0.112008	0.01108	5.03961e-24		0.233912	0.278621	0.40117		0.125432	4
		ENSG00000067208	ENSG00000067208	1	93116107	rs2391199	1	93160902	T	C	0.0248016	-0.0075	0.0359	0.8354		0.290378	0.0132907	8.08592e-106		-0.0258284	0.123637	0.834523		NA	NA
		ENSG00000154511	ENSG00000154511	1	93367390	rs12144226	1	93439776	A	G	0.236111	-0.0212	0.033	0.5199		0.253015	0.0115662	4.45596e-106		-0.0837895	0.130483	0.520778		0.311779	15
		ENSG00000143033	ENSG00000143033	1	93574715	rs2785610	1	93508182	A	G	0.0138889	0.0311	0.0259	0.2303		0.1669	0.00993806	2.70024e-63		0.186339	0.155579	0.231028		0.300911	6
		ENSG00000117500	ENSG00000117500	1	93630792	rs11164876	1	93630510	T	C	0.340278	-0.0282	0.025	0.2592		-0.442324	0.00801918	0		0.0637541	0.0565314	0.25942		0.585603	19
		ENSG00000122483	ENSG00000122483	1	93694881	rs2749732	1	93565123	G	A	0.297619	-0.0046	0.0331	0.8906		-0.178558	0.0112877	2.3085e-56		0.0257619	0.185381	0.889476		0.232015	14
		ENSG00000223745	ENSG00000223745	1	93769662	rs6687359	1	93759927	T	C	0.0367063	-0.0204	0.0288	0.4786		-0.433982	0.0119871	5.22858e-287		0.0470066	0.066375	0.478822		0.263169	9
		ENSG00000117505	ENSG00000117505	1	93819797	rs1426318	1	93847420	A	G	0.363095	-0.0232	0.025	0.3528		0.489153	0.00786172	0		-0.0474289	0.0511144	0.353461		0.409001	20
		ENSG00000229635	ENSG00000229635	1	93850299	rs519723	1	93704326	A	G	0.0218254	-0.0204	0.0287	0.4769		-0.340951	0.0284415	4.11687e-33		0.0598326	0.0843241	0.47798		0.244551	4
		ENSG00000137942	ENSG00000137942	1	93966938	rs12096561	1	93907207	C	T	0.0664683	-0.0287	0.0394	0.4664		0.373501	0.0138062	3.50225e-161		-0.0768406	0.105527	0.466514		0.601646	15
		ENSG00000137936	ENSG00000137936	1	94170026	rs12092517	1	94157726	A	G	0.0208333	-0.0267	0.0295	0.3644		-0.142008	0.0109924	3.526e-38		0.188017	0.208244	0.366594		0.0683927	8
		ENSG00000260464	ENSG00000260464	1	94313612	rs12097812	1	94309777	C	T	0.588294	-0.0172	0.0242	0.4782		0.238071	0.0194821	2.4308e-34		-0.0722473	0.101822	0.477986		0.210701	13
		ENSG00000067334	ENSG00000067334	1	94339423	rs6675820	1	94344580	A	C	0.212302	0.0367	0.0248	0.1393		-0.0887211	0.00835226	2.34451e-26		-0.413656	0.282227	0.142734		0.736938	20
		ENSG00000023909	ENSG00000023909	1	94362863	rs72723192	1	94389345	T	C	0.0625	0.0057	0.032	0.8591		0.154856	0.0106974	1.7181e-47		0.0368085	0.20666	0.858635		0.0595667	15
		ENSG00000117528	ENSG00000117528	1	94934077	rs4477285	1	94876928	A	G	0.480159	0.0155	0.0228	0.4959		0.29954	0.0078533	0		0.051746	0.0761288	0.496684		0.188178	20
		ENSG00000143036	ENSG00000143036	1	95323350	rs6675132	1	95298849	T	G	0.512897	-0.0171	0.0226	0.4487		0.112496	0.00850345	5.93596e-40		-0.152006	0.201225	0.450007		0.0892079	16
		ENSG00000117519	ENSG00000117519	1	95377670	rs12084387	1	95586323	T	C	0.184524	-0.0491	0.0577	0.3942		-0.307548	0.0218534	5.54996e-45		0.15965	0.187956	0.395658		0.63659	18
		ENSG00000152078	ENSG00000152078	1	95623028	rs71654407	1	95545499	G	A	0.104167	0.0215	0.0271	0.4266		0.118518	0.0114588	4.5022e-25		0.181407	0.229329	0.428924		0.438196	6
		ENSG00000226026	ENSG00000226026	1	95664156	rs9662015	1	95694660	G	A	0.458333	-0.0292	0.0211	0.1672		-0.185109	0.0239251	1.0179e-14		0.157745	0.115796	0.173114		0.873456	20
		ENSG00000122481	ENSG00000122481	1	95706246	rs12131254	1	95737461	C	T	0.242063	-0.027	0.0262	0.3028		-0.321733	0.0107992	4.91515e-195		0.0839205	0.0814827	0.303048		0.981578	20
		ENSG00000228852	ENSG00000228852	1	95719195	rs2147587	1	95714884	G	A	0.196429	0.0097	0.0325	0.7642		0.382462	0.0301445	6.92764e-37		0.025362	0.0849994	0.765414		0.69347	20
		ENSG00000117569	ENSG00000117569	1	97233785	rs273886	1	97278804	A	G	0.633929	0.0173	0.0222	0.4368		0.346746	0.00774998	0		0.0498925	0.0640336	0.435885		0.844644	20
		ENSG00000188641	ENSG00000188641	1	97964952	rs12043021	1	97862725	T	G	0.220238	0.0118	0.0278	0.6722		-0.332581	0.0104906	1.42613e-220		-0.03548	0.0835961	0.671258		0.741098	20
		ENSG00000162627	ENSG00000162627	1	99176646	rs12023260	1	99268804	A	G	0.191468	0.0082	0.0322	0.7997		0.144418	0.0111732	3.23607e-38		0.0567797	0.223008	0.799025		0.294375	20
		ENSG00000156869	ENSG00000156869	1	100203223	rs12743528	1	100224135	T	C	0.301587	0.0184	0.0257	0.4751		0.0830436	0.00993867	6.51011e-17		0.22157	0.31061	0.475636		0.715945	20
		ENSG00000162688	ENSG00000162688	1	100352609	rs11166355	1	100301128	G	T	0.320437	-0.0139	0.0241	0.564		-0.122616	0.00867044	2.0985e-45		0.113362	0.196713	0.564423		0.861134	20
		ENSG00000117620	ENSG00000117620	1	100463940	rs611421	1	100540289	G	A	0.189484	-0.0017	0.0306	0.9561		-0.0753331	0.0112835	2.4488e-11		0.0225665	0.40621	0.955697		0.450169	14
		ENSG00000156875	ENSG00000156875	1	100526293	rs473688	1	100492867	G	A	0.0188492	-0.0711	0.0471	0.1312		-0.121941	0.0180305	1.3516e-11		0.583071	0.395759	0.14067		0.278494	7
		ENSG00000156876	ENSG00000156876	1	100573815	rs12036260	1	100416325	A	C	0.0535714	0.0037	0.0548	0.9468		0.475423	0.0201127	1.56831e-123		0.00778254	0.115266	0.946169		0.24589	19
		ENSG00000122477	ENSG00000122477	1	100629090	rs79127597	1	100634576	C	T	0.0198413	-0.0698	0.0574	0.2238		0.399081	0.0218629	1.93011e-74		-0.174902	0.144149	0.225		0.992799	15
		ENSG00000137992	ENSG00000137992	1	100687563	rs7516666	1	100811859	G	T	0.156746	0.0516	0.0261	0.04832		-0.0497836	0.00888961	2.141e-08		-1.03649	0.555979	0.0622861		0.106301	20
		ENSG00000224616	ENSG00000224616	1	100730620	rs11166424	1	100754434	G	A	0.0654762	0.0484	0.0293	0.09849		-0.254854	0.0276547	3.09538e-20		-0.189912	0.1168	0.103958		0.447827	12
		ENSG00000137996	ENSG00000137996	1	100745044	rs10875279	1	100557261	C	T	0.0456349	0.0711	0.0521	0.1719		0.418093	0.0228396	7.46642e-75		0.170058	0.124959	0.173543		0.656894	20
		ENSG00000234332	ENSG00000234332	1	100859085	rs565590	1	100846956	T	C	0.332341	0.0028	0.0225	0.9003		-0.1774	0.0192299	2.83029e-20		-0.0157835	0.126843	0.900972		0.711469	20
		ENSG00000079335	ENSG00000079335	1	100898208	rs10875290	1	100853755	T	G	0.500992	-0.0032	0.0203	0.8747		-0.538059	0.00750707	0		0.00594731	0.0377283	0.874744		0.671382	20
		ENSG00000162692	ENSG00000162692	1	101194953	rs12566489	1	101139367	T	C	0.244048	-0.0511	0.0294	0.08205		-0.289136	0.00937474	7.17116e-209		0.176734	0.101844	0.0826803		0.974776	14
		ENSG00000162694	ENSG00000162694	1	101349748	rs3737580	1	101360215	T	C	0.1875	-0.0299	0.0396	0.4506		-0.578517	0.013386	0		0.0516838	0.0684613	0.450288		0.999879	18
		ENSG00000162695	ENSG00000162695	1	101404470	rs41306171	1	101443395	T	C	0.0456349	0.0286	0.0336	0.3948		-0.203398	0.0132357	2.7082e-53		-0.140611	0.165447	0.395388		0.763576	20
		ENSG00000269175	ENSG00000269175	1	101456707	rs6689461	1	101433779	G	A	0.151786	0.0099	0.0236	0.6736		-0.176739	0.0230887	1.9361e-14		-0.0560147	0.13373	0.675316		0.854226	20
		ENSG00000233184	ENSG00000233184	1	101522115	rs10493942	1	101545482	A	G	0.145833	0.0014	0.0269	0.9593		0.757403	0.0212009	1.61776e-279		0.00184842	0.0355161	0.958493		0.969764	20
		ENSG00000225938	ENSG00000225938	1	101701661	rs33967958	1	101701481	C	T	0.145833	0.0163	0.0259	0.5277		-0.235489	0.0217486	2.5419e-27		-0.0692176	0.110169	0.529818		0.0260799	3
		ENSG00000170989	ENSG00000170989	1	101704759	rs1922987	1	101753101	C	T	0.348214	0.0264	0.0207	0.202		-0.108493	0.00893431	6.2187e-34		-0.243334	0.191845	0.20466		0.959331	20
		ENSG00000260940	ENSG00000260940	1	101709009	rs10875366	1	101757864	A	G	0.361111	0.0242	0.0218	0.2667		-0.204115	0.020245	6.6226e-24		-0.118561	0.107448	0.269843		0.916901	20
		ENSG00000228399	ENSG00000228399	1	101722001	rs10875366	1	101757864	A	G	0.361111	0.0242	0.0218	0.2667		-0.155558	0.0236008	4.36289e-11		-0.155569	0.142115	0.273659		0.997021	14
		ENSG00000240038	ENSG00000240038	1	104109296	rs12132911	1	104113158	T	C	0.126984	0.006	0.0289	0.8346		0.25803	0.0106698	3.34266e-129		0.0232531	0.112007	0.835538		0.0171504	5
		ENSG00000198890	ENSG00000198890	1	107600591	rs1623927	1	107596120	T	C	0.295635	-0.0033	0.0253	0.8951		-0.652479	0.00769526	0		0.00505763	0.0387752	0.896223		0.393603	17
		ENSG00000162631	ENSG00000162631	1	107854354	rs6657710	1	107698007	G	A	0.0436508	-0.0266	0.0291	0.3597		0.174484	0.0110972	1.04891e-55		-0.15245	0.167059	0.36148		0.659051	9
		ENSG00000134215	ENSG00000134215	1	108310774	rs8676	1	108113865	G	A	0.571429	0.0006	0.0229	0.979		0.699081	0.00712042	0		0.00085827	0.0327573	0.979097		0.990234	20
		ENSG00000230489	ENSG00000230489	1	108522147	rs4915085	1	108538338	T	G	0.619048	0.0225	0.0242	0.3515		-0.250909	0.0142455	1.951e-69		-0.0896738	0.0965834	0.353169		0.744125	20
		ENSG00000226822	ENSG00000226822	1	108615622	rs1777455	1	108590288	C	A	0.274802	0.005	0.0268	0.8527		0.656712	0.0195675	6.13948e-247		0.00761369	0.04081	0.852002		0.76669	20
		ENSG00000085491	ENSG00000085491	1	108710064	rs828999	1	108744934	A	G	0.501984	-0.0171	0.0207	0.4087		0.476812	0.0074991	0		-0.0358632	0.043417	0.408794		0.166986	20
		ENSG00000260879	ENSG00000260879	1	108743330	rs828999	1	108744934	A	G	0.501984	-0.0171	0.0207	0.4087		0.319068	0.0186186	7.86049e-66		-0.0535937	0.0649519	0.409299		0.524865	20
		ENSG00000162636	ENSG00000162636	1	109145116	rs56359035	1	109113184	G	A	0.175595	-0.0373	0.0442	0.3991		0.172741	0.018347	4.72181e-21		-0.21593	0.2569	0.400616		0.121246	12
		ENSG00000162639	ENSG00000162639	1	109197530	rs56981546	1	109201922	A	G	0.180556	-0.0669	0.0482	0.1651		-0.301448	0.0196309	3.23891e-53		0.221929	0.160547	0.16687		0.531013	20
		ENSG00000134186	ENSG00000134186	1	109239685	rs74112297	1	109221253	T	C	0.0128968	-0.0899	0.0585	0.1241		-0.247928	0.0231561	9.45753e-27		0.362605	0.238374	0.128219		0.932155	6
		ENSG00000116266	ENSG00000116266	1	109320722	rs1759483	1	109306883	G	T	0.0615079	0.0011	0.0254	0.9665		-0.180807	0.0134517	3.46769e-41		-0.00608382	0.140482	0.965457		0.982397	4
		ENSG00000121957	ENSG00000121957	1	109445508	rs839547	1	109494147	A	G	0.604167	0.0174	0.0221	0.4309		-0.0756523	0.00871209	3.8344e-18		-0.23	0.293324	0.432973		0.90446	14
		ENSG00000121940	ENSG00000121940	1	109489120	rs11102668	1	109477765	T	C	0.0218254	-0.0178	0.0493	0.7183		0.187097	0.0202154	2.1383e-20		-0.0951377	0.2637	0.718264		0.455876	16
		ENSG00000085433	ENSG00000085433	1	109548843	rs507776	1	109513497	C	T	0.21627	-0.0031	0.0268	0.9091		0.0791912	0.00965041	2.28679e-16		-0.0391457	0.338455	0.907922		0.570384	13
		ENSG00000197780	ENSG00000197780	1	109611866	rs551065	1	109516719	T	G	0.21627	-0.0205	0.0252	0.4165		0.181302	0.0135492	7.80895e-41		-0.113071	0.139251	0.416796		0.480994	12
		ENSG00000215717	ENSG00000215717	1	109636456	rs12756873	1	109629508	T	C	0.0337302	-0.0822	0.0357	0.02148		-0.183914	0.0142039	2.40528e-38		0.446947	0.197157	0.0233928		0.42418	8
		ENSG00000179902	ENSG00000179902	1	109652526	rs1924760	1	109711978	T	C	0.525794	-0.04	0.0232	0.0837		-0.0984706	0.00908618	2.2888e-27		0.406213	0.238566	0.0886196		0.273149	13
		ENSG00000116299	ENSG00000116299	1	109702851	rs3738780	1	109718954	A	G	0.515873	-0.0396	0.0231	0.08617		-0.93622	0.00628298	0		0.0422978	0.0246753	0.0864971		0.245633	17
		ENSG00000031698	ENSG00000031698	1	109768665	rs35358959	1	109824250	A	G	0.030754	-0.0252	0.0389	0.5173		0.162281	0.0140447	6.99729e-31		-0.155286	0.240084	0.517762		0.947401	5
		ENSG00000143126	ENSG00000143126	1	109805506	rs586254	1	109784781	A	G	0.497024	-0.0065	0.0202	0.7462		0.213213	0.00793013	3.15912e-159		-0.0304859	0.0947476	0.747635		0.0544399	20
		ENSG00000134222	ENSG00000134222	1	109823993	rs7528419	1	109817192	G	A	0.0436508	-0.003	0.0251	0.905		0.489799	0.00934249	0		-0.00612497	0.0512457	0.904862		0.311595	13
		ENSG00000134243	ENSG00000134243	1	109896382	rs655246	1	109832283	A	G	0.496032	-0.0046	0.0239	0.8478		0.0807047	0.00798251	4.97832e-24		-0.0569979	0.296195	0.847402		0.223589	18
		ENSG00000162650	ENSG00000162650	1	110030763	rs7536292	1	109894693	C	T	0.323413	0.0479	0.0292	0.1011		0.151891	0.0152559	2.3695e-23		0.315358	0.194835	0.105536		0.78308	12
		ENSG00000174151	ENSG00000174151	1	110041114	rs569670	1	110022896	C	A	0.0426587	0.0034	0.026	0.8974		-0.139768	0.0102094	1.1619e-42		-0.024326	0.186031	0.895963		0.88325	11
		ENSG00000181754	ENSG00000181754	1	110049578	rs534135	1	110061625	T	C	0.638889	-0.0138	0.0222	0.5345		-0.234559	0.00784449	1.90402e-196		0.0588338	0.0946662	0.534279		0.669819	20
		ENSG00000065135	ENSG00000065135	1	110114104	rs7371	1	110135308	A	G	0.337302	0.0028	0.0292	0.9243		-0.640218	0.009485	0		-0.00437351	0.0456095	0.923608		0.168991	20
		ENSG00000225113	ENSG00000225113	1	110139625	rs4970768	1	110156212	A	G	0.630952	-0.026	0.0223	0.2429		0.178079	0.0190691	9.76159e-21		-0.146003	0.126198	0.247298		0.509938	19
		ENSG00000207709	ENSG00000207709	1	110141552	rs10127988	1	110144625	T	C	0.634921	-0.0264	0.0222	0.2341		0.0755126	0.0111626	1.3349e-11		-0.349611	0.298499	0.241506		0.320566	16
		ENSG00000134183	ENSG00000134183	1	110150784	rs2269341	1	110172362	T	C	0.511905	0.0143	0.0226	0.5286		0.0775804	0.00810679	1.0711e-21		0.184325	0.291947	0.527802		0.151049	18
		ENSG00000168765	ENSG00000168765	1	110203410	rs2269341	1	110172362	T	C	0.511905	0.0143	0.0226	0.5286		-0.643256	0.00796469	0		-0.0222306	0.0351348	0.526914		0.19323	20
		ENSG00000213366	ENSG00000213366	1	110231408	rs6673666	1	110273908	T	G	0.149802	-0.0323	0.0261	0.2172		0.365272	0.0110676	7.16399e-239		-0.0884272	0.0715038	0.216206		0.468225	9
		ENSG00000134184	ENSG00000134184	1	110240871	rs12045101	1	110267651	T	C	0.16369	-0.0088	0.0244	0.7175		0.58619	0.010018	0		-0.0150122	0.0416255	0.718362		0.0268086	10
		ENSG00000134201	ENSG00000134201	1	110257882	rs11807	1	110260742	C	T	0.160714	-0.0356	0.026	0.17		0.132355	0.0108415	2.81038e-34		-0.268974	0.197674	0.173609		0.790163	10
		ENSG00000134202	ENSG00000134202	1	110280469	rs11101992	1	110266754	C	A	0.16369	-0.0058	0.0241	0.8112		0.678254	0.00833633	0		-0.00855137	0.0355326	0.809816		0.0102984	11
		ENSG00000184371	ENSG00000184371	1	110463239	rs79376127	1	110438546	C	T	0.196429	-0.0071	0.0484	0.8827		-0.198478	0.0160622	4.47619e-35		0.0357723	0.243873	0.883382		0.427607	5
		ENSG00000168710	ENSG00000168710	1	110546832	rs3754444	1	110534462	A	G	0.347222	0.0486	0.0293	0.0974		-0.126236	0.0100747	5.11633e-36		-0.384995	0.234131	0.100102		0.0653506	12
		ENSG00000143093	ENSG00000143093	1	110585731	rs1965990	1	110589579	A	G	0.234127	-0.0165	0.0228	0.4681		-0.131993	0.015803	6.68898e-17		0.125006	0.173383	0.47092		0.0930275	14
		ENSG00000258686	ENSG00000258686	1	110600528	rs11102045	1	110525736	G	A	0.354167	0.0409	0.0275	0.1373		0.082929	0.0122752	1.4205e-11		0.493193	0.339549	0.146365		0.241583	9
		ENSG00000258634	ENSG00000258634	1	110603069	rs10857809	1	110595528	A	C	0.340278	0.0595	0.0274	0.02968		-0.233956	0.0160578	4.38447e-48		-0.254321	0.11841	0.031729		0.0458537	12
		ENSG00000227963	ENSG00000227963	1	110855395	rs4839303	1	110830871	C	T	0.304563	0.0059	0.0234	0.8007		0.331745	0.021582	2.54609e-53		0.0177847	0.0705456	0.800962		0.869576	20
		ENSG00000162775	ENSG00000162775	1	110885213	rs11102102	1	110961645	T	G	0.241071	-0.0032	0.0443	0.9428		-0.428511	0.0249598	4.61032e-66		0.00746773	0.103382	0.942416		0.848845	16
		ENSG00000168679	ENSG00000168679	1	110919587	rs11102102	1	110961645	T	G	0.241071	-0.0032	0.0443	0.9428		-0.248547	0.0169022	5.98713e-49		0.0128748	0.178238	0.942416		0.979445	20
		ENSG00000134248	ENSG00000134248	1	110947217	rs3768460	1	110887075	G	A	0.487103	0.0148	0.0222	0.5046		0.24095	0.00875121	7.01395e-167		0.0614236	0.0921624	0.50511		0.899174	20
		ENSG00000177301	ENSG00000177301	1	111155149	rs343812	1	111332345	A	G	0.455357	-0.0096	0.0208	0.6433		-0.0488398	0.00875987	2.4696e-08		0.196561	0.427339	0.645541		0.320112	16
		ENSG00000259834	ENSG00000259834	1	111197922	rs11102144	1	111195493	G	A	0.10119	-0.0325	0.0343	0.3436		-0.377081	0.0262734	1.0321e-46		0.0861884	0.09116	0.344422		0.161916	13
		ENSG00000177272	ENSG00000177272	1	111215982	rs2640487	1	111206885	T	C	0.483135	-0.0225	0.0224	0.3153		0.106853	0.00792387	1.9167e-41		-0.210569	0.210214	0.316494		0.0236055	16
		ENSG00000143119	ENSG00000143119	1	111429161	rs2363537	1	111443786	G	T	0.573413	-0.0092	0.0224	0.6822		0.193067	0.00860769	2.0245e-111		-0.0476519	0.116041	0.681333		0.723473	20
		ENSG00000261654	ENSG00000261654	1	111481983	rs7547322	1	111459294	C	A	0.109127	0.0036	0.0275	0.8951		0.144655	0.0231285	3.9905e-10		0.0248868	0.190149	0.89587		0.972249	9
		ENSG00000232811	ENSG00000232811	1	111490779	rs12564752	1	111448651	A	G	0.151786	-0.0153	0.0348	0.6594		-0.245944	0.0345495	1.0903e-12		0.0622093	0.141765	0.660793		0.948596	9
		ENSG00000121931	ENSG00000121931	1	111498254	rs72990667	1	111491723	A	G	0.0625	0.0087	0.0254	0.7338		-0.307072	0.00919866	2.47707e-244		-0.0283321	0.082721	0.731973		0.871802	11
		ENSG00000156171	ENSG00000156171	1	111671396	rs11102218	1	111735181	G	A	0.569444	-0.0348	0.0225	0.1217		0.454732	0.008275	0		-0.0765286	0.0494993	0.122091		0.271934	20
		ENSG00000134255	ENSG00000134255	1	111704986	rs325937	1	111676509	T	C	0.271825	-0.0696	0.0277	0.01201		0.232235	0.0109094	1.47909e-100		-0.299696	0.120103	0.0125846		0.702444	20
		ENSG00000162777	ENSG00000162777	1	111738476	rs61805898	1	111684719	G	A	0.116071	-0.0737	0.0315	0.01907		-0.307908	0.0126574	1.03573e-130		0.239358	0.102776	0.0198625		0.0529227	20
		ENSG00000064886	ENSG00000064886	1	111764727	rs7541320	1	111765623	T	C	0.0267857	0.032	0.0357	0.3706		1.02861	0.0114738	0		0.03111	0.0347089	0.370085		0.460549	4
		ENSG00000085465	ENSG00000085465	1	111963667	rs4838910	1	111959983	C	T	0.375	0.0062	0.0195	0.7521		-0.368495	0.00794217	0		-0.0168252	0.0529192	0.750529		0.49758	20
		ENSG00000260948	ENSG00000260948	1	111974679	rs1544225	1	111979420	A	G	0.304563	0.0062	0.0203	0.759		-0.452487	0.0192779	7.91888e-122		-0.013702	0.044867	0.760067		0.583194	20
		ENSG00000233337	ENSG00000233337	1	111980397	rs6664998	1	111956662	A	G	0.375	0.0112	0.0194	0.5644		0.119667	0.0212161	1.6966e-08		0.0935928	0.162963	0.565752		0.430228	11
		ENSG00000116455	ENSG00000116455	1	111987255	rs6692745	1	112019159	G	A	0.304563	0.0128	0.0237	0.5904		-0.125772	0.0124465	5.24963e-24		-0.101772	0.188706	0.58967		0.684622	14
		ENSG00000143110	ENSG00000143110	1	112018774	rs34545086	1	112009749	T	C	0.305556	0.0071	0.0214	0.7414		-0.145514	0.00838523	1.85259e-67		-0.0487926	0.147092	0.740104		0.845141	20
		ENSG00000121933	ENSG00000121933	1	112066277	rs3393	1	112042149	C	T	0.560516	-0.0072	0.02	0.7207		0.347638	0.00773213	0		-0.0207112	0.057533	0.718856		0.490155	20
		ENSG00000231346	ENSG00000231346	1	112146811	rs72695257	1	112134852	A	G	0.198413	0.0288	0.0249	0.2479		-0.0855155	0.0124957	7.72268e-12		-0.336781	0.295305	0.254097		0.697742	18
		ENSG00000116473	ENSG00000116473	1	112172076	rs72695268	1	112163407	A	G	0.19246	0.026	0.0248	0.2931		-0.182787	0.0104926	5.75701e-68		-0.142242	0.135923	0.295333		0.524535	20
		ENSG00000197852	ENSG00000197852	1	112260849	rs565522	1	112261533	C	T	0.505952	-0.001	0.0202	0.9609		0.256106	0.00879875	2.91894e-186		-0.00390463	0.0788737	0.960517		0.762817	20
		ENSG00000227811	ENSG00000227811	1	112286441	rs584096	1	112329978	G	T	0.289683	0.0147	0.0287	0.6089		-0.299088	0.0235161	4.67332e-37		-0.0491495	0.0960363	0.608805		0.594399	20
		ENSG00000064703	ENSG00000064703	1	112304252	rs4839168	1	112342509	T	C	0.0793651	0.0257	0.0254	0.3121		0.146173	0.0101212	2.80737e-47		0.175819	0.174193	0.312813		0.907215	13
		ENSG00000007341	ENSG00000007341	1	113114793	rs10745330	1	113083439	T	C	0.615079	0.0088	0.0208	0.6743		0.474066	0.00748603	0		0.0185628	0.0438767	0.672246		0.198795	20
		ENSG00000116489	ENSG00000116489	1	113188018	rs2932539	1	113215786	A	G	0.188492	0.0443	0.0255	0.0825		0.0965549	0.0135148	9.03901e-13		0.458807	0.271794	0.0913987		0.101437	7
		ENSG00000238975	ENSG00000238975	1	113195260	rs3790612	1	113084146	A	G	0.188492	0.0445	0.0238	0.06192		0.13487	0.0223613	1.6255e-09		0.329948	0.184751	0.0741151		0.219441	8
		ENSG00000155363	ENSG00000155363	1	113229565	rs3790598	1	113196896	A	G	0.0694444	-0.0498	0.0283	0.07876		0.272653	0.0108798	1.34475e-138		-0.18265	0.10405	0.0791918		0.264639	9
		ENSG00000155366	ENSG00000155366	1	113246892	rs55675817	1	113166876	A	C	0.304563	-0.017	0.0225	0.4507		0.149512	0.00798597	3.28847e-78		-0.113704	0.150612	0.450284		0.202547	15
		ENSG00000155380	ENSG00000155380	1	113477052	rs7169	1	113455099	G	A	0.34127	0.0061	0.0224	0.7842		0.125393	0.00807102	1.97342e-54		0.048647	0.178666	0.785407		0.655019	8
		ENSG00000226419	ENSG00000226419	1	113521925	rs6670866	1	113428827	A	G	0.263889	-0.0034	0.0236	0.8861		0.120109	0.0193619	5.5256e-10		-0.0283075	0.19654	0.885478		0.910376	5
		ENSG00000236066	ENSG00000236066	1	113570276	rs6681552	1	113434265	G	A	0.27877	-0.0056	0.0234	0.8106		0.100103	0.0175201	1.1061e-08		-0.0559426	0.233965	0.811023		0.823394	4
		ENSG00000238198	ENSG00000238198	1	113585018	rs773433	1	113541801	G	A	0.296627	-0.0111	0.0226	0.623		0.117355	0.0205548	1.1338e-08		-0.0945845	0.193289	0.624599		0.395117	4
		ENSG00000198799	ENSG00000198799	1	113642826	rs7548091	1	113672827	G	A	0.0238095	-0.0002	0.0303	0.9959		-0.151314	0.0116982	2.86369e-38		0.00132176	0.200246	0.994734		0.975819	10
		ENSG00000232450	ENSG00000232450	1	114241879	rs6704054	1	114216831	C	T	0.281746	0.0046	0.0225	0.8369		-0.202538	0.0191692	4.29292e-26		-0.0227118	0.111111	0.838036		0.00293851	17
		ENSG00000116793	ENSG00000116793	1	114270782	rs6669008	1	114166561	G	A	0.280754	0.0038	0.0225	0.8664		0.177644	0.00800747	4.81579e-109		0.0213911	0.126661	0.865888		0.000865611	20
		ENSG00000081019	ENSG00000081019	1	114329776	rs74764444	1	114304521	G	A	0.0168651	-0.0584	0.049	0.2331		-0.244631	0.018891	2.3618e-38		0.238727	0.201148	0.235298		0.00976481	7
		ENSG00000134242	ENSG00000134242	1	114385407	rs1217414	1	114412667	A	G	0.0803571	0.0061	0.0234	0.7938		-0.131182	0.00882587	5.69586e-50		-0.0465001	0.178405	0.794367		0.0210738	12
		ENSG00000226167	ENSG00000226167	1	114421558	rs17464525	1	114443899	A	G	0.177579	0.0718	0.026	0.005652		0.295178	0.0249378	2.52479e-32		0.243243	0.0904478	0.00715984		0.289941	15
		ENSG00000188761	ENSG00000188761	1	114425479	rs1217414	1	114412667	A	G	0.0803571	0.0061	0.0234	0.7938		-0.0931255	0.00964172	4.51997e-22		-0.065503	0.251365	0.79441		0.00576782	7
		ENSG00000134262	ENSG00000134262	1	114442596	rs2018365	1	114434471	A	G	0.143849	-0.051	0.0223	0.02249		0.215462	0.00860251	1.9108e-138		-0.236701	0.103929	0.0227551		0.0038123	15
		ENSG00000118655	ENSG00000118655	1	114452235	rs878129	1	114459195	T	C	0.240079	0.0108	0.0249	0.6638		0.254978	0.00879189	6.29886e-185		0.0423566	0.0976664	0.664516		0.0343283	16
		ENSG00000163349	ENSG00000163349	1	114496120	rs2358996	1	114515717	A	G	0.52381	-0.0027	0.0226	0.9046		0.0765271	0.00815785	6.54736e-21		-0.0352816	0.295344	0.904911		0.406121	12
		ENSG00000197323	ENSG00000197323	1	114994590	rs11807363	1	115091087	C	T	0.0218254	0.0205	0.032	0.5219		-0.154394	0.0116166	2.6176e-40		-0.132777	0.207502	0.522249		6.79214e-05	14
		ENSG00000175984	ENSG00000175984	1	115169256	rs11102881	1	115604681	G	A	0.492063	0.005	0.0209	0.8104		0.0721034	0.0088161	2.87159e-16		0.0693449	0.289986	0.811003		0.0484947	20
		ENSG00000213281	ENSG00000213281	1	115253302	rs12120506	1	115377777	T	C	0.0446429	0.0074	0.0251	0.767		-0.0547181	0.00969663	1.6711e-08		-0.135239	0.45934	0.768438		0.484214	9
		ENSG00000052723	ENSG00000052723	1	115317703	rs2798657	1	115355281	C	T	0.100198	0.0305	0.0267	0.252		0.068002	0.00930463	2.7034e-13		0.448516	0.397403	0.259059		0.855332	10
		ENSG00000134198	ENSG00000134198	1	115611376	rs66656572	1	115585101	A	G	0.015873	0.0159	0.0298	0.5934		0.220114	0.012836	6.48292e-66		0.0722355	0.13545	0.593827		5.06204e-05	10
		ENSG00000173218	ENSG00000173218	1	116212709	rs61799000	1	116154748	T	C	0.258929	-0.0169	0.0308	0.5827		-0.213504	0.0130019	1.35321e-60		0.0791552	0.14434	0.583421		0.383852	9
		ENSG00000163393	ENSG00000163393	1	116565897	rs12726299	1	116525672	G	A	0.579365	0.0012	0.0226	0.958		0.495505	0.00761899	0		0.00242177	0.0456101	0.957654		0.402745	20
		ENSG00000173212	ENSG00000173212	1	116666118	rs74548102	1	116697812	C	T	0.015873	0.0448	0.0719	0.5331		0.294201	0.0277145	2.5271e-26		0.152277	0.244811	0.533931		NA	NA
		ENSG00000203865	ENSG00000203865	1	116951409	rs1176386	1	117026156	C	T	0.22619	0.0068	0.0237	0.7754		-0.160276	0.0181008	8.39838e-19		-0.0424269	0.147948	0.774289		NA	NA
		ENSG00000224950	ENSG00000224950	1	117038739	rs7534533	1	117109991	C	T	0.174603	0.0099	0.0244	0.6859		0.196983	0.0214196	3.70139e-20		0.0502581	0.123989	0.685225		0.958133	4
		ENSG00000116824	ENSG00000116824	1	117304428	rs798034	1	117312119	G	A	0.287698	0.0274	0.041	0.5036		-0.121947	0.0138844	1.5917e-18		-0.224688	0.337184	0.505177		0.512823	5
		ENSG00000134247	ENSG00000134247	1	117492829	rs10801916	1	117491589	T	C	0.185516	0.0028	0.0262	0.9137		0.134787	0.00868876	2.8421e-54		0.0207735	0.194385	0.914894		0.664338	16
		ENSG00000134256	ENSG00000134256	1	117561774	rs2764852	1	117546611	T	C	0.338294	0.0082	0.024	0.7318		0.342587	0.00774838	0		0.0239355	0.0700572	0.732609		0.638733	17
		ENSG00000116830	ENSG00000116830	1	117624208	rs3820494	1	117605336	A	G	0.0982143	0.0289	0.0493	0.558		1.06711	0.0161382	0		0.0270825	0.0462014	0.557752		0.687728	9
		ENSG00000198162	ENSG00000198162	1	117990782	rs946520	1	117901462	G	A	0.376984	-0.0287	0.0277	0.3006		-0.259868	0.00919514	1.02804e-175		0.110441	0.106664	0.30048		0.449242	18
		ENSG00000183508	ENSG00000183508	1	118159775	rs67224956	1	118154575	C	T	0.114087	-0.0004	0.0294	0.9885		-0.189934	0.0104244	3.56858e-74		0.002106	0.154791	0.989145		0.804105	20
		ENSG00000196505	ENSG00000196505	1	118442145	rs6428727	1	118575757	T	C	0.522817	-0.0159	0.0223	0.4768		-0.0745903	0.00796174	7.35013e-21		0.213164	0.299831	0.477116		0.495434	19
		ENSG00000065183	ENSG00000065183	1	118487696	rs12139450	1	118293350	C	T	0.143849	-0.0225	0.0397	0.5711		0.0978973	0.0132692	1.6093e-13		-0.229833	0.406722	0.572015		0.257126	20
		ENSG00000155761	ENSG00000155761	1	118612165	rs6428727	1	118575757	T	C	0.522817	-0.0159	0.0223	0.4768		-0.17551	0.0126609	1.07029e-43		0.0905932	0.127226	0.476426		0.552039	20
		ENSG00000116874	ENSG00000116874	1	119628566	rs2148150	1	119572057	A	G	0.138889	0.0203	0.0263	0.4403		0.643959	0.00873126	0		0.0315237	0.0408433	0.440221		0.963016	20
		ENSG00000231365	ENSG00000231365	1	119750807	rs10923767	1	119732347	T	C	0.0882937	-0.0101	0.0228	0.6576		-0.814743	0.0183867	0		0.0123966	0.0279857	0.657794		0.775241	20
		ENSG00000260941	ENSG00000260941	1	120141109	rs10754411	1	120123642	C	T	0.100198	-0.0738	0.0293	0.01186		-0.156393	0.0235595	3.1754e-11		0.471889	0.200382	0.0185254		0.599158	6
		ENSG00000143067	ENSG00000143067	1	120176220	rs10923876	1	120154603	A	G	0.0367063	0.0034	0.0332	0.9189		-0.223431	0.0125542	7.40276e-71		-0.0152172	0.148594	0.918433		0.209795	9
		ENSG00000092621	ENSG00000092621	1	120244629	rs11583993	1	120255370	A	G	0.210317	-0.0336	0.0327	0.3039		0.773856	0.012921	0		-0.0434189	0.0422621	0.304246		0.768211	20
		ENSG00000134193	ENSG00000134193	1	120345462	rs6428843	1	120344398	T	C	0.412698	0.0123	0.0243	0.6136		0.11021	0.00798706	2.59851e-43		0.111605	0.220636	0.612974		0.970487	8
		ENSG00000261662	ENSG00000261662	1	120452557	rs2641346	1	120443540	T	C	0.047619	0.0061	0.0324	0.8502		0.266546	0.0296301	2.3452e-19		0.0228853	0.121581	0.850696		0.131307	4
		ENSG00000134250	ENSG00000134250	1	120533208	rs2793823	1	120437718	A	G	0.105159	0.0153	0.0317	0.6281		-0.157877	0.0113751	8.46835e-44		-0.0969107	0.20091	0.629552		0.450498	4
		ENSG00000152022	ENSG00000152022	1	145489377	rs4636400	1	145444556	G	T	0.426587	0.0071	0.0209	0.7355		0.0862493	0.0120497	8.19818e-13		0.0823195	0.242593	0.73436		0.48772	3
		ENSG00000234222	ENSG00000234222	1	145492242	rs4636400	1	145444556	G	T	0.426587	0.0071	0.0209	0.7355		0.284328	0.0190535	2.34942e-50		0.0249712	0.0735257	0.734139		0.479604	3
		ENSG00000198483	ENSG00000198483	1	145558878	rs35429672	1	145554213	C	T	0.0714286	0.0285	0.0345	0.4079		-0.256121	0.0165896	9.00344e-54		-0.111276	0.134895	0.409424		0.998811	4
		ENSG00000186364	ENSG00000186364	1	145588288	rs35429672	1	145554213	C	T	0.0714286	0.0285	0.0345	0.4079		-0.126704	0.0166962	3.22879e-14		-0.224934	0.273897	0.411512		0.998458	3
		ENSG00000117262	ENSG00000117262	1	145795757	rs4970853	1	145544734	C	T	0.0704365	0.0253	0.0342	0.4601		0.151404	0.0247246	9.14842e-10		0.167103	0.227528	0.462689		0.999034	3
		ENSG00000232637	ENSG00000232637	1	146142879	rs55697080	1	147026123	A	G	0.0486111	-0.0187	0.031	0.547		0.221905	0.0271211	2.7917e-16		-0.0842703	0.140079	0.547445		0.0888235	7
		ENSG00000186275	ENSG00000186275	1	146420645	rs146406618	1	146670298	T	C	0.0694444	0.0401	0.0255	0.1159		0.151909	0.0218015	3.2194e-12		0.263974	0.172086	0.125038		0.823671	10
		ENSG00000225603	ENSG00000225603	1	146523211	rs1984615	1	146506206	A	G	0.169643	-0.0296	0.0245	0.2268		-0.506592	0.020215	1.35167e-138		0.0584296	0.0484185	0.227524		0.891876	10
		ENSG00000227242	ENSG00000227242	1	146543501	rs1984615	1	146506206	A	G	0.169643	-0.0296	0.0245	0.2268		-0.460349	0.0153508	1.3819e-197		0.064299	0.0532636	0.227361		0.341694	17
		ENSG00000131791	ENSG00000131791	1	146635407	rs6660507	1	146620153	C	T	0.332341	0.0231	0.026	0.3748		-0.360175	0.0132224	2.20106e-163		-0.0641355	0.0722255	0.374547		0.767979	20
		ENSG00000226015	ENSG00000226015	1	146675685	rs7548475	1	146656622	G	A	0.33631	0.012	0.0257	0.6408		-0.10491	0.0165631	2.3889e-10		-0.114383	0.245636	0.641457		0.436279	19
		ENSG00000131781	ENSG00000131781	1	146680815	rs147973771	1	146782135	A	G	0.0119048	-0.0562	0.0592	0.3424		0.668508	0.0367559	6.44761e-74		-0.0840678	0.0886759	0.343112		NA	NA
		ENSG00000131778	ENSG00000131778	1	146740867	rs11239930	1	146560564	A	G	0.537698	-0.0037	0.0202	0.8559		-0.192703	0.00794915	8.03032e-130		0.0192005	0.104827	0.85467		0.402386	20
		ENSG00000116128	ENSG00000116128	1	147055599	rs1390510	1	147031323	G	A	0.0595238	-0.0862	0.0466	0.06464		0.437343	0.0248149	1.60618e-69		-0.1971	0.107138	0.0658152		0.372568	8
		ENSG00000162836	ENSG00000162836	1	147130894	rs12119079	1	147129014	G	A	0.281746	-0.0335	0.0245	0.1721		-0.552953	0.012304	0		0.0605838	0.044328	0.171715		0.352689	10
		ENSG00000122497	ENSG00000122497	1	148014752	rs526498	1	147786793	T	C	0.281746	-0.0234	0.028	0.4032		-0.123371	0.0208102	3.059e-09		0.189672	0.229201	0.407935		0.15288	5
		ENSG00000253193	ENSG00000253193	1	149349403	rs12023748	1	149941228	G	A	0.349206	-0.0168	0.0287	0.558		0.184426	0.020558	2.93831e-19		-0.0910936	0.155949	0.559137		NA	NA
		ENSG00000150337	ENSG00000150337	1	149759150	rs72700806	1	150504055	G	A	0.0585317	-0.0295	0.0342	0.3883		0.227551	0.0277921	2.6649e-16		-0.129641	0.151128	0.390989		0.52424	4
		ENSG00000233030	ENSG00000233030	1	149760895	rs58700306	1	149995505	T	C	0.345238	-0.0171	0.0287	0.5508		0.103623	0.0161015	1.2299e-10		-0.165021	0.27815	0.552993		NA	NA
		ENSG00000261716	ENSG00000261716	1	149818328	rs12082689	1	149972358	G	A	0.345238	-0.0181	0.0287	0.5272		-0.203888	0.0221859	3.9284e-20		0.088774	0.141094	0.52923		NA	NA
		ENSG00000178096	ENSG00000178096	1	149865895	rs57252299	1	149997174	A	G	0.342262	0.0157	0.035	0.6546		0.113391	0.0166307	9.2188e-12		0.138458	0.309333	0.654439		NA	NA
		ENSG00000159164	ENSG00000159164	1	149882152	rs11205310	1	149965170	T	G	0.344246	0.0058	0.0309	0.852		0.114937	0.015704	2.4983e-13		0.0504622	0.26893	0.851158		NA	NA
		ENSG00000014914	ENSG00000014914	1	149904667	rs12023748	1	149941228	G	A	0.349206	-0.0168	0.0287	0.558		0.0742962	0.00931965	1.5613e-15		-0.226122	0.387332	0.559359		NA	NA
		ENSG00000163113	ENSG00000163113	1	149947428	rs3738320	1	149982626	G	A	0.345238	-0.0188	0.0286	0.5118		0.108757	0.0139047	5.2156e-15		-0.172862	0.263898	0.512446		NA	NA
		ENSG00000250661	ENSG00000250661	1	150134258	rs1980062	1	150509169	C	T	0.0565476	-0.0345	0.0367	0.3464		0.226138	0.0228173	3.73639e-23		-0.152562	0.163019	0.349348		0.474918	10
		ENSG00000143401	ENSG00000143401	1	150199610	rs7522034	1	150199123	T	G	0.545635	-0.0324	0.0243	0.1829		0.123114	0.00802545	4.1066e-53		-0.263171	0.198123	0.184071		0.691459	9
		ENSG00000118298	ENSG00000118298	1	150233823	rs12129037	1	150492114	C	T	0.0585317	-0.029	0.0341	0.3947		0.153599	0.025737	2.4018e-09		-0.188804	0.22425	0.399825		NA	NA
		ENSG00000118292	ENSG00000118292	1	150246963	rs61817552	1	150423577	A	G	0.246032	0.0333	0.0268	0.2148		-0.141474	0.0145895	3.1049e-22		-0.235379	0.190983	0.217777		0.95555	6
		ENSG00000187145	ENSG00000187145	1	150273851	rs698915	1	150388318	A	G	0.25496	-0.0177	0.0242	0.4657		-0.342221	0.0129725	2.29391e-153		0.051721	0.0707418	0.464703		0.758518	19
		ENSG00000163125	ENSG00000163125	1	150392304	rs1694377	1	150293153	G	A	0.223214	0.0076	0.0245	0.7573		-0.146736	0.0120405	3.65494e-34		-0.0517939	0.167021	0.756482		0.571255	10
		ENSG00000143374	ENSG00000143374	1	150469982	rs2867893	1	150453296	T	C	0.22123	-0.0023	0.0228	0.9183		-0.0707636	0.00813562	3.3778e-18		0.0325026	0.322221	0.919653		0.214912	14
		ENSG00000143369	ENSG00000143369	1	150483401	rs12718416	1	150470523	T	C	0.0585317	0.0422	0.0375	0.2607		0.279786	0.013277	1.4073e-98		0.15083	0.134222	0.261127		0.418255	8
		ENSG00000237781	ENSG00000237781	1	150525620	rs2055975	1	150618632	A	C	0.139881	-0.0006	0.023	0.9804		0.152679	0.0150538	3.58921e-24		-0.00392981	0.150643	0.979188		0.216426	15
		ENSG00000143382	ENSG00000143382	1	150527648	rs9733	1	150618961	T	G	0.274802	-0.0153	0.022	0.4865		-0.128291	0.00903913	1.01522e-45		0.119261	0.171692	0.487293		0.581548	9
		ENSG00000203804	ENSG00000203804	1	150533724	rs4970966	1	150584103	T	G	0.274802	-0.0057	0.0283	0.8391		-0.0914482	0.010833	3.13021e-17		0.0623304	0.309553	0.84042		0.680326	20
		ENSG00000264508	ENSG00000264508	1	150539188	rs10888384	1	150574256	C	T	0.571429	0.0219	0.0225	0.3304		0.152949	0.0191617	1.4398e-15		0.143185	0.148198	0.333956		0.3809	20
		ENSG00000264584	ENSG00000264584	1	150541597	rs10888385	1	150574302	T	C	0.571429	0.0213	0.0225	0.3427		0.121179	0.0200296	1.4485e-09		0.175773	0.187936	0.349641		0.317436	19
		ENSG00000143384	ENSG00000143384	1	150549549	rs4970966	1	150584103	T	G	0.274802	-0.0057	0.0283	0.8391		-0.220546	0.00971457	4.22282e-114		0.0258449	0.128323	0.840382		0.900372	20
		ENSG00000143420	ENSG00000143420	1	150587707	rs11576175	1	150727394	A	G	0.172619	0.0394	0.0349	0.2584		-0.128959	0.01345	8.98084e-22		-0.305524	0.272499	0.262205		0.476433	13
		ENSG00000143457	ENSG00000143457	1	150644165	rs2089082	1	150800090	G	T	0.400794	-0.0026	0.0234	0.9115		0.101738	0.00868736	1.1195e-31		-0.0255559	0.230014	0.911532		0.525538	20
		ENSG00000143452	ENSG00000143452	1	150681950	rs11587444	1	150722844	G	A	0.365079	0.0097	0.0229	0.6737		0.250449	0.00798693	7.71282e-216		0.0387304	0.091444	0.6719		0.473154	20
		ENSG00000163131	ENSG00000163131	1	150720492	rs2230061	1	150727539	A	G	0.353175	-0.0013	0.0217	0.9515		0.308947	0.00890455	9.24262e-264		-0.00420784	0.0702387	0.952229		0.613979	20
		ENSG00000143387	ENSG00000143387	1	150774741	rs2089081	1	150800117	T	C	0.581349	0.0005	0.0224	0.982		0.627282	0.00757697	0		0.00079709	0.0357096	0.982192		0.503822	20
		ENSG00000143437	ENSG00000143437	1	150815712	rs2134688	1	150816886	G	A	0.181548	0.0508	0.0386	0.1872		0.316833	0.0130414	2.24658e-130		0.160337	0.122009	0.188801		0.445779	20
		ENSG00000143379	ENSG00000143379	1	150917976	rs1546376	1	150937661	G	A	0.433532	-0.0032	0.0234	0.8918		-0.124062	0.00830277	1.75099e-50		0.0257936	0.188624	0.891231		0.387875	20
		ENSG00000143418	ENSG00000143418	1	150940269	rs2089082	1	150800090	G	T	0.400794	-0.0026	0.0234	0.9115		0.218809	0.00964113	4.97399e-114		-0.0118825	0.106944	0.911529		0.430427	20
		ENSG00000143412	ENSG00000143412	1	150961301	rs771201	1	150968942	C	T	0.578373	-0.0161	0.0231	0.4843		-0.0851891	0.00820894	3.13562e-25		0.188991	0.271772	0.486803		0.77274	20
		ENSG00000143409	ENSG00000143409	1	150974938	rs771201	1	150968942	C	T	0.578373	-0.0161	0.0231	0.4843		0.125169	0.00816444	4.74618e-53		-0.128626	0.184741	0.486272		0.259704	20
		ENSG00000143363	ENSG00000143363	1	150994542	rs4970991	1	151004003	T	C	0.130952	0.0116	0.0287	0.6876		0.191177	0.0095007	4.69777e-90		0.0606768	0.150153	0.686139		0.355887	20
		ENSG00000163141	ENSG00000163141	1	151014561	rs6587552	1	151018861	A	G	0.119048	0.0119	0.0258	0.6457		0.337094	0.00893126	0		0.0353018	0.0765423	0.644651		0.487221	20
		ENSG00000143443	ENSG00000143443	1	151022339	rs139144770	1	151085814	A	G	0.0267857	0.0809	0.0716	0.2586		-0.209604	0.0238729	1.6347e-18		-0.385965	0.344413	0.262438		0.997332	4
		ENSG00000197622	ENSG00000197622	1	151027848	rs12569193	1	151115186	C	T	0.166667	0.0183	0.0262	0.4843		0.456242	0.00894281	0		0.0401103	0.057431	0.484922		0.356429	20
		ENSG00000213190	ENSG00000213190	1	151035602	rs2902810	1	151026815	C	T	0.094246	0.0062	0.0296	0.8328		0.261482	0.009645	7.38457e-162		0.023711	0.113204	0.834094		0.0797049	20
		ENSG00000143458	ENSG00000143458	1	151070536	rs4971004	1	151104078	T	C	0.411706	-0.0137	0.0244	0.5735		-0.0849408	0.00815234	2.02651e-25		0.161289	0.287676	0.575028		0.933396	16
		ENSG00000143434	ENSG00000143434	1	151111632	rs56299877	1	151115645	T	C	0.0634921	0.0101	0.0251	0.6871		0.128748	0.00964596	1.22658e-40		0.0784475	0.195042	0.687531		0.807374	11
		ENSG00000163154	ENSG00000163154	1	151130665	rs12569193	1	151115186	C	T	0.166667	0.0183	0.0262	0.4843		-0.11783	0.00856002	4.1274e-43		-0.155308	0.222639	0.485442		0.773432	15
		ENSG00000163155	ENSG00000163155	1	151135324	rs4970991	1	151004003	T	C	0.130952	0.0116	0.0287	0.6876		-0.156457	0.0103889	2.96793e-51		-0.074142	0.183504	0.686187		0.628691	16
		ENSG00000163156	ENSG00000163156	1	151135956	rs149768933	1	150499295	G	A	0.0585317	-0.0278	0.0342	0.4162		0.245919	0.0231746	2.63199e-26		-0.113045	0.139477	0.417658		0.697743	10
		ENSG00000143398	ENSG00000143398	1	151196218	rs16833107	1	151233007	T	C	0.0615079	-0.058	0.0375	0.1214		0.145076	0.0189177	1.7361e-14		-0.39979	0.26369	0.129484		0.145789	18
		ENSG00000159352	ENSG00000159352	1	151233567	rs3811406	1	151254041	T	C	0.320437	0.0021	0.0259	0.9368		-0.1961	0.0102992	7.89234e-81		-0.0107088	0.132077	0.935378		0.577377	19
		ENSG00000143390	ENSG00000143390	1	151316474	rs10888410	1	151272451	T	C	0.37996	-0.017	0.0248	0.4923		0.0759083	0.00824159	3.24911e-20		-0.223954	0.327614	0.494232		0.739818	16
		ENSG00000143416	ENSG00000143416	1	151340993	rs2769264	1	151344741	G	T	0.285714	0.0008	0.0266	0.9758		0.114244	0.0102586	8.3424e-29		0.00700254	0.232835	0.976007		0.72859	6
		ENSG00000159377	ENSG00000159377	1	151373215	rs11583968	1	151440178	A	G	0.315476	0.0134	0.0292	0.6459		-0.0737943	0.0103571	1.0408e-12		-0.181586	0.396514	0.646985		0.909155	5
		ENSG00000143442	ENSG00000143442	1	151403570	rs4603	1	151374025	C	T	0.316468	0.0041	0.027	0.8786		0.286392	0.0102657	2.82126e-171		0.014316	0.0942777	0.879306		0.727977	10
		ENSG00000143367	ENSG00000143367	1	151534420	rs72692719	1	151531723	A	G	0.268849	0.0339	0.0277	0.2209		0.0985835	0.00908888	2.0698e-27		0.343871	0.282763	0.223943		0.117546	5
		ENSG00000143376	ENSG00000143376	1	151628054	rs34718348	1	151601972	T	C	0.290675	-0.0069	0.0244	0.7771		0.206182	0.00856858	6.16182e-128		-0.0334655	0.11835	0.777355		0.535885	20
		ENSG00000143436	ENSG00000143436	1	151734079	rs11204879	1	151725754	T	C	0.4375	-0.0288	0.0221	0.1935		0.0728672	0.00798352	7.0294e-20		-0.39524	0.306367	0.197021		0.975436	16
		ENSG00000143450	ENSG00000143450	1	151739626	rs4845556	1	151744858	A	G	0.409722	-0.0324	0.0222	0.1448		0.100038	0.0118329	2.81011e-17		-0.323878	0.225199	0.150381		0.944511	20
		ENSG00000182134	ENSG00000182134	1	151753237	rs4845556	1	151744858	A	G	0.409722	-0.0324	0.0222	0.1448		0.410395	0.00761769	0		-0.0789484	0.0541141	0.144586		0.972425	20
		ENSG00000203288	ENSG00000203288	1	151765079	rs11204884	1	151742333	A	G	0.121032	-0.0237	0.0305	0.4372		-0.347951	0.0281664	4.66949e-35		0.0681131	0.0878293	0.438034		0.435556	20
		ENSG00000213171	ENSG00000213171	1	151775685	rs1045298	1	151510825	T	C	0.160714	0.0346	0.031	0.2645		0.153881	0.0116819	1.26181e-39		0.224849	0.202176	0.266076		0.481641	12
		ENSG00000143365	ENSG00000143365	1	151791447	rs4845604	1	151801680	A	G	0.0357143	-0.0093	0.0314	0.7668		0.124214	0.0116175	1.10949e-26		-0.0748706	0.252886	0.767181		NA	NA
		ENSG00000225556	ENSG00000225556	1	151811664	rs10888438	1	151809342	T	C	0.340278	-0.0007	0.0234	0.976		0.116519	0.00977587	9.42339e-33		-0.00600762	0.200827	0.976135		0.728448	17
		ENSG00000234614	ENSG00000234614	1	151818607	rs10888438	1	151809342	T	C	0.340278	-0.0007	0.0234	0.976		0.121137	0.0107748	2.51849e-29		-0.00577859	0.193171	0.976135		0.699518	20
		ENSG00000196407	ENSG00000196407	1	151822196	rs11204901	1	151816351	T	C	0.292659	0.0213	0.0247	0.3891		0.096139	0.00947462	3.4171e-24		0.221554	0.257846	0.390202		0.371377	15
		ENSG00000159445	ENSG00000159445	1	151864172	rs6685187	1	151858888	A	G	0.389881	0.0126	0.0246	0.6078		-0.599229	0.00733179	0		-0.021027	0.0410536	0.608522		0.898744	20
		ENSG00000197747	ENSG00000197747	1	151961128	rs6587641	1	151978039	G	A	0.0952381	0.0369	0.0422	0.3816		0.300077	0.0145594	2.20481e-94		0.122968	0.140757	0.382324		0.746813	14
		ENSG00000163191	ENSG00000163191	1	152012682	rs3007676	1	152007599	C	T	0.106151	0.0324	0.0548	0.5537		0.375559	0.0195097	1.4171e-82		0.0862715	0.145985	0.554546		0.87292	14
		ENSG00000163220	ENSG00000163220	1	153331916	rs11205279	1	153358685	T	C	0.0873016	0.0146	0.0335	0.6632		0.388978	0.0128542	3.77319e-201		0.0375343	0.0861321	0.662999		0.29407	8
		ENSG00000163221	ENSG00000163221	1	153347154	rs2916217	1	153353198	G	A	0.0873016	0.0159	0.0336	0.6349		0.947158	0.0117999	0		0.0167871	0.0354752	0.636066		0.275796	8
		ENSG00000143546	ENSG00000143546	1	153363086	rs3006485	1	153357021	A	G	0.0873016	0.0156	0.0335	0.6414		0.300492	0.0128472	5.42786e-121		0.0519148	0.111506	0.641517		0.281483	8
		ENSG00000189171	ENSG00000189171	1	153599068	rs7345	1	153634058	T	G	0.695437	0.0049	0.0207	0.8122		-0.346778	0.0084652	0		-0.0141301	0.0596933	0.812881		0.954234	10
		ENSG00000160678	ENSG00000160678	1	153602457	rs4845557	1	153609039	T	C	0.30754	-0.0098	0.0235	0.6767		0.161352	0.00873458	3.41875e-76		-0.0607367	0.145681	0.67674		0.970479	8
		ENSG00000160679	ENSG00000160679	1	153612653	rs12729561	1	154321663	T	C	0.093254	0.0259	0.034	0.4472		0.0786538	0.0119972	5.52701e-11		0.329291	0.435183	0.449245		0.435629	12
		ENSG00000143553	ENSG00000143553	1	153632718	rs4351684	1	153636860	G	A	0.695437	0.0159	0.0233	0.4963		0.172045	0.00863006	1.9989e-88		0.0924175	0.135509	0.495236		0.843252	10
		ENSG00000143621	ENSG00000143621	1	153639018	rs4845353	1	153683740	C	T	0.502976	0.0034	0.0234	0.8841		0.0787082	0.0080115	8.83982e-23		0.0431975	0.297333	0.884487		0.959927	12
		ENSG00000143624	ENSG00000143624	1	153723549	rs9426901	1	153718472	G	T	0.450397	0.0069	0.0225	0.7601		-0.0599042	0.00805293	1.016e-13		-0.115184	0.375919	0.759295		0.943974	14
		ENSG00000143554	ENSG00000143554	1	153749731	rs56167936	1	153746610	A	G	0.0128968	0.023	0.049	0.6394		0.558567	0.0164373	4.15232e-253		0.0411768	0.0877328	0.638825		NA	NA
		ENSG00000198837	ENSG00000198837	1	153910574	rs75045106	1	153917114	T	C	0.170635	-0.0306	0.0562	0.586		-0.266216	0.0217631	2.08677e-34		0.114944	0.211316	0.586479		0.998498	9
		ENSG00000160741	ENSG00000160741	1	153925623	rs59308681	1	153836163	A	G	0.284722	0.0066	0.0226	0.7706		-0.0565771	0.00859312	4.5796e-11		-0.116655	0.399848	0.770479		0.80434	6
		ENSG00000143570	ENSG00000143570	1	153935881	rs12403956	1	153943079	G	A	0.28373	-0.0004	0.0227	0.986		0.254558	0.00857935	1.81788e-193		-0.00157135	0.0891742	0.985941		0.915932	20
		ENSG00000143578	ENSG00000143578	1	153943424	rs12403956	1	153943079	G	A	0.28373	-0.0004	0.0227	0.986		0.158233	0.00862345	3.35011e-75		-0.00252791	0.143459	0.985941		0.900941	15
		ENSG00000143552	ENSG00000143552	1	154046376	rs60517797	1	154642224	C	T	0.21131	0.0295	0.0394	0.455		0.183409	0.0129833	2.60418e-45		0.160842	0.215121	0.454652		0.859281	15
		ENSG00000143549	ENSG00000143549	1	154147454	rs60633748	1	154121510	C	T	0.52381	-0.0029	0.0227	0.9002		0.154307	0.00815567	7.77582e-80		-0.0187937	0.147113	0.898347		0.874982	20
		ENSG00000143612	ENSG00000143612	1	154186143	rs10797047	1	154149240	A	G	0.522817	-0.0076	0.0228	0.7373		0.137958	0.00815143	2.97355e-64		-0.0550892	0.1653	0.738931		0.566574	20
		ENSG00000143569	ENSG00000143569	1	154218320	rs1044013	1	154243115	C	T	0.524802	-0.0077	0.0226	0.7323		0.246522	0.00785573	3.65298e-216		-0.0312345	0.0916808	0.733339		0.48782	20
		ENSG00000143575	ENSG00000143575	1	154246669	rs12750321	1	154251626	G	A	0.422619	-0.0183	0.0244	0.4546		0.253023	0.00871594	2.76033e-185		-0.0723255	0.0964662	0.453405		0.810178	20
		ENSG00000143595	ENSG00000143595	1	154295683	rs12043131	1	154263796	A	G	0.241071	-0.0049	0.0336	0.8835		0.362607	0.012635	3.98339e-181		-0.0135133	0.0926636	0.884054		0.643987	20
		ENSG00000143515	ENSG00000143515	1	154310906	rs6427576	1	154309424	T	C	0.250992	-0.0087	0.025	0.7269		0.205181	0.00878915	1.55638e-120		-0.0424016	0.121857	0.727869		0.343637	20
		ENSG00000160712	ENSG00000160712	1	154409797	rs2229238	1	154437896	T	C	0.193452	-0.024	0.0273	0.3804		0.11175	0.00963612	4.26779e-31		-0.214765	0.244996	0.380701		0.920311	10
		ENSG00000169291	ENSG00000169291	1	154458418	rs4240872	1	154436195	C	T	0.188492	-0.0006	0.024	0.9791		0.119078	0.00997958	8.04205e-33		-0.0050387	0.201548	0.980055		0.58117	10
		ENSG00000160714	ENSG00000160714	1	154526278	rs61811371	1	154537505	C	T	0.118056	-0.0126	0.0425	0.7677		0.203088	0.014302	9.16114e-46		-0.0620422	0.209315	0.76692		0.896683	18
		ENSG00000160716	ENSG00000160716	1	154546379	rs11264222	1	154554357	T	C	0.326389	-0.0199	0.0245	0.4166		0.156969	0.00896046	1.04429e-68		-0.126776	0.156249	0.417151		0.114174	20
		ENSG00000160710	ENSG00000160710	1	154577506	rs6702449	1	154583210	C	A	0.505952	-0.0062	0.0223	0.7806		-0.17313	0.00791117	3.67394e-106		0.0358113	0.128816	0.781009		0.841889	20
		ENSG00000163346	ENSG00000163346	1	154922575	rs3753639	1	154986091	C	T	0.0654762	-0.0883	0.0281	0.001654		0.0548317	0.00998683	4.0102e-08		-1.61038	0.590477	0.00638632		NA	NA
		ENSG00000160691	ENSG00000160691	1	154940822	rs11264294	1	154979561	C	T	0.0962302	-0.0558	0.0441	0.2059		0.367862	0.0168753	2.38181e-105		-0.151688	0.120084	0.206524		NA	NA
		ENSG00000160685	ENSG00000160685	1	154983062	rs3753639	1	154986091	C	T	0.0654762	-0.0883	0.0281	0.001654		0.102899	0.00997337	5.87937e-25		-0.858121	0.285468	0.00264693		NA	NA
		ENSG00000143537	ENSG00000143537	1	155029147	rs1611774	1	155157853	T	G	0.0208333	-0.0564	0.0462	0.2222		-0.511669	0.0171597	2.2762e-195		0.110227	0.0903683	0.222557		0.207356	5
		ENSG00000179085	ENSG00000179085	1	155112719	rs140081212	1	155184975	A	G	0.233135	0.0318	0.0235	0.1768		0.0516525	0.00807347	1.5763e-10		0.615653	0.465029	0.185535		NA	NA
		ENSG00000163463	ENSG00000163463	1	155150815	rs140081212	1	155184975	A	G	0.233135	0.0318	0.0235	0.1768		0.0602408	0.00804412	6.95059e-14		0.527881	0.396418	0.182983		NA	NA
		ENSG00000163462	ENSG00000163462	1	155151660	rs140081212	1	155184975	A	G	0.233135	0.0318	0.0235	0.1768		0.0530224	0.00804564	4.3923e-11		0.599747	0.452456	0.184993		NA	NA
		ENSG00000185499	ENSG00000185499	1	155160503	rs141942982	1	155137395	T	G	0.0238095	-0.0721	0.0418	0.08434		-0.243883	0.0137644	3.0239e-70		0.295634	0.172204	0.0860222		0.579314	6
		ENSG00000231064	ENSG00000231064	1	155170972	rs140081212	1	155184975	A	G	0.233135	0.0318	0.0235	0.1768		-0.0986253	0.0110275	3.7669e-19		-0.322433	0.240988	0.180908		NA	NA
		ENSG00000169231	ENSG00000169231	1	155172110	rs140081212	1	155184975	A	G	0.233135	0.0318	0.0235	0.1768		-0.560756	0.00740639	0		-0.0567092	0.0419144	0.176064		0.0199855	4
		ENSG00000173171	ENSG00000173171	1	155181052	rs140081212	1	155184975	A	G	0.233135	0.0318	0.0235	0.1768		-0.278613	0.0175239	6.43834e-57		-0.114137	0.0846514	0.177557		NA	NA
		ENSG00000160766	ENSG00000160766	1	155190415	rs140081212	1	155184975	A	G	0.233135	0.0318	0.0235	0.1768		0.57555	0.0109678	0		0.0552515	0.0408441	0.176138		0.209339	3
		ENSG00000236675	ENSG00000236675	1	155202441	rs140081212	1	155184975	A	G	0.233135	0.0318	0.0235	0.1768		-0.209901	0.0190948	4.14803e-28		-0.1515	0.112803	0.179255		NA	NA
		ENSG00000177628	ENSG00000177628	1	155209446	rs11580040	1	155198222	G	A	0.0208333	-0.0689	0.0477	0.1489		0.208027	0.0235123	8.94211e-19		-0.331207	0.232333	0.153992		0.491426	5
		ENSG00000163374	ENSG00000163374	1	155644014	rs140081212	1	155184975	A	G	0.233135	0.0318	0.0235	0.1768		0.0762829	0.00803976	2.35059e-21		0.41687	0.311181	0.180364		NA	NA
		ENSG00000125459	ENSG00000125459	1	155649066	rs71628699	1	155944626	A	G	0.0674603	0.022	0.0424	0.6043		-0.155131	0.0155448	1.8722e-23		-0.141815	0.273686	0.604341		0.892319	3
		ENSG00000203761	ENSG00000203761	1	155650558	rs141206156	1	155988391	T	C	0.113095	0.0481	0.0397	0.2261		-0.265613	0.0334567	2.03821e-15		-0.181091	0.151196	0.231026		NA	NA
		ENSG00000132676	ENSG00000132676	1	155683277	rs140081212	1	155184975	A	G	0.233135	0.0318	0.0235	0.1768		0.084987	0.0080369	3.90844e-26		0.374175	0.278768	0.179516		NA	NA
		ENSG00000132718	ENSG00000132718	1	155842145	rs141206156	1	155988391	T	C	0.113095	0.0481	0.0397	0.2261		-0.144396	0.0152616	3.03851e-21		-0.333113	0.277184	0.229451		NA	NA
		ENSG00000143622	ENSG00000143622	1	155874397	rs141206156	1	155988391	T	C	0.113095	0.0481	0.0397	0.2261		-0.239777	0.0224569	1.30139e-26		-0.200603	0.166633	0.228643		NA	NA
		ENSG00000132680	ENSG00000132680	1	155893512	rs35138477	1	155960513	A	G	0.0198413	0.0232	0.0426	0.5859		-0.0898697	0.0158467	1.418e-08		-0.258151	0.4762	0.587745		0.921115	5
		ENSG00000116584	ENSG00000116584	1	155941387	rs71628699	1	155944626	A	G	0.0674603	0.022	0.0424	0.6043		-0.14737	0.0229735	1.4101e-10		-0.149284	0.288651	0.605031		0.817474	3
		ENSG00000160803	ENSG00000160803	1	156014338	rs141206156	1	155988391	T	C	0.113095	0.0481	0.0397	0.2261		0.164773	0.0250696	4.9444e-11		0.291917	0.244997	0.233453		NA	NA
		ENSG00000160789	ENSG00000160789	1	156081122	rs78261031	1	156112470	A	G	0.176587	-0.0274	0.049	0.5763		0.50845	0.0171489	3.4729e-193		-0.0538892	0.0963884	0.576104		NA	NA
		ENSG00000196189	ENSG00000196189	1	156132350	rs2842877	1	156226800	A	C	0.249008	-0.0012	0.0262	0.9621		0.327912	0.00871422	7.081171e-310		-0.00365952	0.0798996	0.963468		0.983976	11
		ENSG00000160785	ENSG00000160785	1	156173233	rs2540168	1	156223823	C	T	0.267857	0.0153	0.0269	0.5688		0.0694952	0.00955445	3.50031e-13		0.220159	0.388258	0.570685		0.815906	8
		ENSG00000160783	ENSG00000160783	1	156197829	rs2758600	1	156195205	T	C	0.136905	0.0246	0.022	0.2623		-0.119641	0.00920726	1.31979e-38		-0.205615	0.184563	0.265251		0.126152	6
		ENSG00000242252	ENSG00000242252	1	156212432	rs11264477	1	156321154	T	C	0.22619	-0.0047	0.025	0.8511		0.0611022	0.00894457	8.4207e-12		-0.0769203	0.409306	0.850932		0.84385	7
		ENSG00000160781	ENSG00000160781	1	156215543	rs12128955	1	156243821	C	T	0.530754	0.0111	0.0222	0.6172		0.797391	0.00656166	0		0.0139204	0.027841	0.617078		0.946184	11
		ENSG00000198952	ENSG00000198952	1	156235815	rs12128955	1	156243821	C	T	0.530754	0.0111	0.0222	0.6172		0.808854	0.00653935	0		0.0137231	0.0274465	0.617078		0.944256	11
		ENSG00000163472	ENSG00000163472	1	156257851	rs12072638	1	156267480	T	G	0.527778	0.0106	0.0223	0.6361		0.480655	0.00751245	0		0.0220532	0.0463963	0.634557		0.892182	11
		ENSG00000198715	ENSG00000198715	1	156262671	rs12128955	1	156243821	C	T	0.530754	0.0111	0.0222	0.6172		0.94383	0.00645636	0		0.0117606	0.0235213	0.617077		0.941321	11
		ENSG00000163468	ENSG00000163468	1	156308211	rs10908497	1	156274740	A	G	0.22619	-0.0072	0.023	0.7532		-0.328582	0.00860566	0		0.0219123	0.0700001	0.754256		0.884806	13
		ENSG00000187862	ENSG00000187862	1	156553040	rs7546537	1	156581902	A	G	0.378968	-0.0287	0.0264	0.2775		0.224912	0.00990217	3.30265e-114		-0.127606	0.117514	0.277533		0.328907	3
		ENSG00000163382	ENSG00000163382	1	156562822	rs4661188	1	156560502	A	G	0.484127	-0.0231	0.0251	0.3592		-0.255189	0.00865457	4.35292e-191		0.0905213	0.0984065	0.35764		0.920281	3
		ENSG00000160818	ENSG00000160818	1	156567783	rs7541549	1	156588439	C	T	0.382937	-0.0299	0.0266	0.2602		0.109509	0.00924863	2.4072e-32		-0.273036	0.243994	0.263128		0.897831	5
		ENSG00000143320	ENSG00000143320	1	156672503	rs12042999	1	156738428	C	T	0.125992	-0.0151	0.0242	0.5311		-0.103872	0.00888071	1.32981e-31		0.145371	0.23331	0.533231		0.111569	7
		ENSG00000223356	ENSG00000223356	1	156682485	rs7552133	1	156684207	A	G	0.275794	-0.0072	0.0241	0.7638		-0.187135	0.0254619	1.988e-13		0.0384749	0.12889	0.765315		0.897779	7
		ENSG00000143319	ENSG00000143319	1	156695137	rs10908517	1	156698346	A	C	0.0625	-0.0153	0.0288	0.5952		-0.151606	0.00984598	1.69332e-53		0.100919	0.190079	0.595464		0.962258	7
		ENSG00000143303	ENSG00000143303	1	156702493	rs10908517	1	156698346	A	C	0.0625	-0.0153	0.0288	0.5952		0.208721	0.0109103	1.4045e-81		-0.0733037	0.138037	0.595387		0.973995	7
		ENSG00000143314	ENSG00000143314	1	156709238	rs6427327	1	156688372	A	G	0.276786	-0.0069	0.0237	0.7699		-0.160419	0.00878316	1.58951e-74		0.0430123	0.147757	0.770973		0.965916	14
		ENSG00000143321	ENSG00000143321	1	156724308	rs76734003	1	156738676	T	G	0.0654762	-0.0006	0.0446	0.9885		-0.237016	0.0167299	1.46222e-45		0.00253147	0.188173	0.989267		0.969679	14
		ENSG00000143294	ENSG00000143294	1	156745504	rs11264556	1	156768711	G	A	0.149802	-0.002	0.0226	0.9284		0.055614	0.0084925	5.80789e-11		-0.0359622	0.40641	0.929489		0.872642	9
		ENSG00000027869	ENSG00000027869	1	156781344	rs4661221	1	156780852	G	A	0.0644841	-0.0063	0.0511	0.9021		-0.13058	0.0181286	5.89021e-13		0.0482462	0.391388	0.901894		0.971527	11
		ENSG00000187800	ENSG00000187800	1	156874858	rs56146253	1	156862156	C	T	0.309524	0.0665	0.0345	0.05415		0.244368	0.013494	2.68659e-73		0.27213	0.141978	0.0552749		0.727172	11
		ENSG00000132694	ENSG00000132694	1	156959897	rs2275206	1	156939067	A	G	0.266865	0.0187	0.0302	0.5355		0.183831	0.0107506	1.49429e-65		0.101724	0.164389	0.536048		0.0388712	13
		ENSG00000143297	ENSG00000143297	1	157502738	rs1581997	1	157536024	T	C	0.0793651	-0.0319	0.0279	0.2525		0.95377	0.00841914	0		-0.0334462	0.0292538	0.25291		0.332816	10
		ENSG00000241609	ENSG00000241609	1	157645316	rs2210913	1	157668993	T	C	0.435516	-0.0207	0.0202	0.3046		0.373162	0.0209655	7.21981e-71		-0.055472	0.0542217	0.30628		0.292879	20
		ENSG00000160856	ENSG00000160856	1	157658459	rs2210913	1	157668993	T	C	0.435516	-0.0207	0.0202	0.3046		0.725414	0.00703456	0		-0.0285354	0.0278475	0.305504		0.14776	20
		ENSG00000132704	ENSG00000132704	1	157731222	rs12728877	1	157741801	G	A	0.185516	-0.0012	0.0259	0.9635		-0.126137	0.00934005	1.46109e-41		0.00951343	0.205333	0.963046		0.186573	20
		ENSG00000163534	ENSG00000163534	1	157777044	rs2765496	1	157798923	T	G	0.339286	-0.0308	0.0233	0.1857		0.146831	0.00800274	3.45028e-75		-0.209765	0.159097	0.187346		0.0026012	20
		ENSG00000227295	ENSG00000227295	1	158146592	rs3754471	1	158150119	T	C	0.305556	0.0619	0.0225	0.0059		0.190907	0.0203101	5.4771e-21		0.324241	0.122803	0.0082822		0.504784	8
		ENSG00000158473	ENSG00000158473	1	158152211	rs4657080	1	158436299	T	C	0.479167	-0.0089	0.0229	0.6977		0.0857344	0.00812603	5.04743e-26		-0.103809	0.267285	0.697733		0.75576	20
		ENSG00000158477	ENSG00000158477	1	158225993	rs366316	1	158224282	G	A	0.265873	-0.0368	0.0263	0.1615		-0.323118	0.00928039	1.33128e-265		0.11389	0.0814601	0.16208		0.319305	14
		ENSG00000158481	ENSG00000158481	1	158261498	rs1006223	1	158432929	G	A	0.248016	-0.0205	0.0227	0.3661		-0.0919813	0.00816755	2.0258e-29		0.222871	0.247581	0.368017		0.646522	20
		ENSG00000158485	ENSG00000158485	1	158299531	rs4657080	1	158436299	T	C	0.479167	-0.0089	0.0229	0.6977		0.14229	0.00810083	4.58313e-69		-0.0625485	0.160979	0.697608		0.850862	20
		ENSG00000158488	ENSG00000158488	1	158325298	rs1573519	1	158435278	G	A	0.479167	-0.0107	0.0227	0.6393		0.18091	0.00804157	4.46116e-112		-0.0591456	0.125505	0.637454		0.889603	20
		ENSG00000163554	ENSG00000163554	1	158618383	rs77773125	1	158497964	T	C	0.375992	-0.0285	0.0225	0.2053		0.0962165	0.00967642	2.6947e-23		-0.296207	0.235737	0.20893		0.268864	20
		ENSG00000197403	ENSG00000197403	1	158735979	rs4656417	1	158729909	T	G	0.421627	-0.0353	0.0215	0.1001		0.0748741	0.00881058	1.9255e-17		-0.471458	0.292459	0.106951		0.0257398	6
		ENSG00000180409	ENSG00000180409	1	158778657	rs857851	1	158757039	G	T	0.122024	-0.0344	0.0365	0.3461		0.343302	0.0355025	4.05168e-22		-0.100203	0.106824	0.348234		0.663176	13
		ENSG00000163563	ENSG00000163563	1	158810201	rs703151	1	158814382	G	A	0.304563	-0.0208	0.0247	0.3994		-0.341109	0.00784915	0		0.0609775	0.0724244	0.399817		0.75594	20
		ENSG00000163564	ENSG00000163564	1	158923715	rs4657618	1	158972490	T	C	0.373016	-0.0146	0.0223	0.5123		-0.214909	0.00785698	1.00562e-164		0.0679358	0.103795	0.512776		0.951925	10
		ENSG00000163565	ENSG00000163565	1	158997351	rs12124059	1	159026639	C	T	0.359127	0.0381	0.0277	0.1684		0.232512	0.00997214	3.037e-120		0.163862	0.119341	0.169732		0.9834	4
		ENSG00000163568	ENSG00000163568	1	159074580	rs12124059	1	159026639	C	T	0.359127	0.0381	0.0277	0.1684		-0.200391	0.00996661	6.51274e-90		-0.190129	0.138553	0.169988		0.762621	5
		ENSG00000213088	ENSG00000213088	1	159174693	rs863003	1	159176508	G	A	0.0535714	-0.0026	0.0263	0.9227		0.174224	0.0103795	3.12119e-63		-0.0149233	0.150958	0.921251		0.605181	6
		ENSG00000179639	ENSG00000179639	1	159268759	rs2494263	1	159255794	G	A	0.237103	0.0605	0.0253	0.0168		-0.214121	0.0090548	1.26134e-123		-0.282551	0.11876	0.0173516		0.0752464	20
		ENSG00000158716	ENSG00000158716	1	159751527	rs3116654	1	159695761	G	A	0.0347222	0.0458	0.0328	0.163		0.146086	0.0119746	3.12348e-34		0.313514	0.225991	0.165355		NA	NA
		ENSG00000181036	ENSG00000181036	1	159778171	rs11585836	1	159783833	C	T	0.172619	-0.026	0.0289	0.3684		-0.578757	0.00977566	0		0.0449238	0.0499404	0.36836		0.845223	9
		ENSG00000158714	ENSG00000158714	1	159801789	rs2501362	1	159812380	A	G	0.112103	-0.0147	0.0452	0.7453		0.295543	0.0224826	1.80851e-39		-0.049739	0.152986	0.745089		NA	NA
		ENSG00000188004	ENSG00000188004	1	159814700	rs61050034	1	159808661	A	C	0.0138889	-0.021	0.0318	0.5092		0.110526	0.0139924	2.8115e-15		-0.190001	0.288719	0.510486		NA	NA
		ENSG00000243284	ENSG00000243284	1	159828276	rs2252815	1	159889686	A	G	0.641865	-0.0366	0.0214	0.08731		-0.0896162	0.00865506	4.00522e-25		0.408408	0.242032	0.0915234		0.315167	4
		ENSG00000213085	ENSG00000213085	1	159856053	rs2252815	1	159889686	A	G	0.641865	-0.0366	0.0214	0.08731		-0.147452	0.00869286	1.55848e-64		0.248217	0.145868	0.0888205		0.526593	4
		ENSG00000158710	ENSG00000158710	1	159891709	rs2252815	1	159889686	A	G	0.641865	-0.0366	0.0214	0.08731		-0.236042	0.00786781	9.52362e-198		0.155057	0.0908089	0.0877277		0.514704	4
		ENSG00000085552	ENSG00000085552	1	159906107	rs6703466	1	159908393	G	A	0.46627	0.0041	0.0247	0.8667		-0.0678316	0.00877671	1.08741e-14		-0.0604438	0.364221	0.868193		0.273566	3
		ENSG00000260766	ENSG00000260766	1	159995663	rs28690172	1	159992494	G	A	0.0386905	-0.0161	0.0261	0.5355		0.306266	0.0241128	5.80808e-37		-0.0525687	0.0853205	0.537807		0.792764	11
		ENSG00000143315	ENSG00000143315	1	159999622	rs6659129	1	159995633	A	G	0.270833	-0.0395	0.0244	0.1055		-0.184237	0.00792901	1.98005e-119		0.214398	0.132759	0.106324		0.25077	19
		ENSG00000177807	ENSG00000177807	1	160023647	rs6673449	1	160043698	A	G	0.277778	0.007	0.0243	0.7731		0.146713	0.00800251	4.48012e-75		0.0477121	0.16565	0.773324		0.867517	20
		ENSG00000162729	ENSG00000162729	1	160064931	rs12408242	1	160061934	C	T	0.22619	0.0057	0.026	0.8278		-0.188504	0.00930625	3.17063e-91		-0.0302381	0.137936	0.82648		0.858018	19
		ENSG00000132681	ENSG00000132681	1	160139063	rs669162	1	160141285	T	C	0.416667	0.008	0.0264	0.7613		0.355443	0.00880816	0		0.0225072	0.0742757	0.761873		0.744066	4
		ENSG00000143318	ENSG00000143318	1	160165980	rs669162	1	160141285	T	C	0.416667	0.008	0.0264	0.7613		0.422838	0.0087087	0		0.0189198	0.0624365	0.761871		0.74521	4
		ENSG00000162734	ENSG00000162734	1	160180146	rs669162	1	160141285	T	C	0.416667	0.008	0.0264	0.7613		0.295223	0.00888173	2.90449e-242		0.0270981	0.0894276	0.761876		0.733952	4
		ENSG00000132716	ENSG00000132716	1	160220212	rs1061511	1	160189500	C	A	0.551587	0.0295	0.0244	0.2267		0.109222	0.00875472	1.0118e-35		0.270092	0.224444	0.22883		0.785555	20
		ENSG00000162735	ENSG00000162735	1	160251370	rs74125589	1	160298247	T	C	0.0238095	0.0438	0.0616	0.4772		-0.473231	0.0232908	8.84104e-92		-0.0925552	0.130249	0.47733		0.111743	7
		ENSG00000122218	ENSG00000122218	1	160286126	rs2096143	1	160291559	T	C	0.555556	0.0278	0.0225	0.2163		0.194776	0.00793798	5.92446e-133		0.142728	0.115664	0.217206		0.8694	20
		ENSG00000162736	ENSG00000162736	1	160320902	rs6668576	1	160317021	C	T	0.672619	0.0184	0.0233	0.4306		0.5225	0.00738453	0		0.0352153	0.0445961	0.429732		0.743162	20
		ENSG00000171786	ENSG00000171786	1	160339747	rs17371401	1	160386082	G	A	0.0882937	0.0055	0.0255	0.8276		0.0505466	0.00909537	2.7382e-08		0.10881	0.504865	0.829359		0.778163	12
		ENSG00000162739	ENSG00000162739	1	160473936	rs12119876	1	160459909	A	C	0.188492	-0.0063	0.0303	0.8367		-0.200111	0.0100615	5.08775e-88		0.0314825	0.151424	0.8353		0.190845	3
		ENSG00000234425	ENSG00000234425	1	160524055	rs61801567	1	160561701	T	G	0.122024	0.0587	0.0251	0.01947		0.175025	0.0239694	2.8352e-13		0.335381	0.150584	0.0259336		0.36278	11
		ENSG00000066294	ENSG00000066294	1	160530095	rs12134393	1	160512224	G	A	0.175595	-0.0253	0.0376	0.4999		0.396147	0.0125743	7.56113e-218		-0.0638652	0.0949359	0.501126		0.0479958	10
		ENSG00000117090	ENSG00000117090	1	160597487	rs11265461	1	160630143	C	T	0.40873	-0.0141	0.0207	0.4951		-0.159759	0.00841129	1.93391e-80		0.0882579	0.129653	0.496047		0.186803	4
		ENSG00000228863	ENSG00000228863	1	160647133	rs9330293	1	160642451	C	T	0.399802	-0.0497	0.0296	0.09275		-0.154965	0.023682	6.00552e-11		0.320717	0.197198	0.103872		NA	NA
		ENSG00000117091	ENSG00000117091	1	160665088	rs1980606	1	160654786	A	G	0.144841	0.0366	0.0279	0.1902		-0.327493	0.00992919	1.42862e-238		-0.111758	0.0852599	0.189928		0.924897	9
		ENSG00000026751	ENSG00000026751	1	160716824	rs3766370	1	160711477	T	C	0.147817	-0.0148	0.0242	0.5413		-0.183701	0.00862824	1.38741e-100		0.0805659	0.131791	0.540989		0.630814	20
		ENSG00000122224	ENSG00000122224	1	160781970	rs4656932	1	160779495	A	G	0.286706	-0.0143	0.0241	0.5537		-0.246702	0.00955734	6.36979e-147		0.0579648	0.0977147	0.553044		0.201296	20
		ENSG00000122223	ENSG00000122223	1	160816321	rs12038419	1	160834007	C	T	0.384921	0.0031	0.0253	0.9038		0.364938	0.009523	0		0.00849459	0.0693271	0.90248		0.90283	20
		ENSG00000179914	ENSG00000179914	1	160850644	rs12040060	1	160827772	A	G	0.394841	0.0105	0.0252	0.6769		-0.529641	0.0138908	0		-0.0198248	0.0475823	0.67694		0.783144	20
		ENSG00000158764	ENSG00000158764	1	160919702	rs3007155	1	160956179	T	C	0.166667	-0.0146	0.0266	0.5826		0.177059	0.00978539	3.54053e-73		-0.0824585	0.150302	0.583266		0.889009	9
		ENSG00000158769	ENSG00000158769	1	160986892	rs2250174	1	160950966	T	C	0.166667	-0.0101	0.0248	0.683		0.180909	0.00956605	9.15352e-80		-0.0558291	0.137117	0.683888		0.882348	8
		ENSG00000232879	ENSG00000232879	1	161004710	rs7546890	1	160995392	C	T	0.367063	-0.0138	0.0222	0.5325		0.23065	0.0225504	1.4825e-24		-0.059831	0.0964274	0.534944		0.526319	16
		ENSG00000215845	ENSG00000215845	1	161008100	rs6695707	1	160991821	C	A	0.198413	0.0285	0.0329	0.3854		-0.480526	0.0149849	1.256e-225		-0.0593099	0.0684915	0.38652		0.999367	14
		ENSG00000158773	ENSG00000158773	1	161012404	rs2774279	1	161017556	T	C	0.138889	-0.0159	0.0238	0.504		0.399032	0.00823558	0		-0.0398464	0.05965	0.504131		0.333636	20
		ENSG00000162755	ENSG00000162755	1	161069143	rs77584890	1	161068119	T	C	0.0684524	0.0001	0.0481	0.9989		0.253206	0.0182884	1.36e-43		0.000394935	0.189964	0.998341		0.761673	10
		ENSG00000158793	ENSG00000158793	1	161091555	rs77040038	1	161082447	G	A	0.0674603	-0.02	0.0369	0.5869		-0.157666	0.0147826	1.4744e-26		0.126851	0.234341	0.588296		0.421675	11
		ENSG00000143224	ENSG00000143224	1	161142001	rs11265561	1	161143969	G	A	0.451389	-0.0313	0.023	0.1725		-0.185411	0.00820287	4.03081e-113		0.168814	0.124273	0.174334		0.519945	20
		ENSG00000158850	ENSG00000158850	1	161144193	rs11585858	1	161156033	A	C	0.354167	-0.0233	0.0262	0.3733		-0.166295	0.0104409	4.1032e-57		0.140113	0.157797	0.374578		0.409129	15
		ENSG00000158864	ENSG00000158864	1	161175539	rs4379692	1	161186313	T	C	0.44246	0.0011	0.0238	0.963		-0.225171	0.00863498	6.71877e-150		-0.00488518	0.105698	0.963136		0.323407	20
		ENSG00000158869	ENSG00000158869	1	161187756	rs2070901	1	161185058	T	G	0.446429	0.0113	0.025	0.6507		0.817431	0.0116551	0		0.0138238	0.0305843	0.651276		0.277651	20
		ENSG00000158874	ENSG00000158874	1	161192751	rs3924264	1	161178684	C	T	0.459325	-0.0031	0.023	0.8931		0.14286	0.00859731	5.26701e-62		-0.0216996	0.161002	0.892787		0.527625	16
		ENSG00000158882	ENSG00000158882	1	161198100	rs4233368	1	161197244	A	C	0.363095	0.0038	0.0243	0.8756		-0.219551	0.0100432	6.16281e-106		-0.017308	0.110683	0.875738		0.617464	20
		ENSG00000248485	ENSG00000248485	1	161241878	rs7532602	1	161274311	A	G	0.141865	-0.0298	0.034	0.3805		0.123124	0.0136006	1.3935e-19		-0.242033	0.277436	0.382995		0.765535	6
		ENSG00000158887	ENSG00000158887	1	161277143	rs74124945	1	161372372	A	G	0.168651	-0.11	0.0631	0.08121		-0.422962	0.0213718	3.58746e-87		0.260071	0.149764	0.0824683		0.114814	8
		ENSG00000143252	ENSG00000143252	1	161308515	rs59559479	1	161308157	C	T	0.212302	-0.0216	0.0411	0.6004		-0.967967	0.0289967	2.50202e-244		0.0223148	0.0424654	0.599248		0.603855	14
		ENSG00000188931	ENSG00000188931	1	161336092	rs139576530	1	161287480	T	C	0.214286	-0.019	0.0415	0.6468		-0.131282	0.0156762	5.54119e-17		0.144727	0.316586	0.647564		0.418337	8
		ENSG00000235477	ENSG00000235477	1	161339783	rs78551523	1	161342824	A	C	0.212302	-0.0223	0.0408	0.5852		-0.878254	0.0314516	1.3642e-171		0.0253913	0.0464647	0.584747		0.249024	13
		ENSG00000143226	ENSG00000143226	1	161484511	rs6700241	1	161500975	G	A	0.358135	-0.013	0.0287	0.6496		0.125819	0.00988645	4.21854e-37		-0.103323	0.22825	0.650783		NA	NA
		ENSG00000173110	ENSG00000173110	1	161495358	rs4656308	1	161478751	C	T	0.185516	0.0033	0.0275	0.905		0.183114	0.0138153	4.2551e-40		0.0180216	0.150186	0.904487		0.545894	5
		ENSG00000224203	ENSG00000224203	1	161507154	rs2099684	1	161500130	G	A	0.359127	-0.009	0.0239	0.7065		0.747807	0.0184417	0		-0.0120352	0.0319615	0.706506		0.377246	4
		ENSG00000224515	ENSG00000224515	1	161526474	rs6700241	1	161500975	G	A	0.358135	-0.013	0.0287	0.6496		0.231375	0.0233538	3.86579e-23		-0.0561858	0.12417	0.650917		NA	NA
		ENSG00000244682	ENSG00000244682	1	161563290	rs1832739	1	161655342	G	T	0.529762	0.0059	0.0243	0.8075		-0.313167	0.0172286	7.82271e-74		-0.0188398	0.0776013	0.808178		0.645715	13
		ENSG00000225217	ENSG00000225217	1	161577044	rs12402741	1	161404254	A	G	0.0218254	0.0234	0.0341	0.4939		-0.248516	0.014985	9.03639e-62		-0.0941588	0.137332	0.492946		NA	NA
		ENSG00000162747	ENSG00000162747	1	161597369	rs11806673	1	161670808	C	A	0.209325	0.0304	0.0497	0.5413		0.249506	0.0177985	1.20301e-44		0.121841	0.199383	0.541141		0.124123	5
		ENSG00000072694	ENSG00000072694	1	161599772	rs72717009	1	161405053	T	C	0.0218254	0.0236	0.0341	0.4896		0.57932	0.0145297	0		0.0407374	0.0588709	0.488951		NA	NA
		ENSG00000231813	ENSG00000231813	1	161607828	rs1674758	1	161644976	A	C	0.0535714	-0.0346	0.0274	0.2068		-0.25787	0.025803	1.6224e-23		0.134176	0.1071	0.210274		0.903668	5
		ENSG00000132185	ENSG00000132185	1	161680452	rs57678166	1	161679899	C	T	0.159722	0.0004	0.0327	0.9911		0.184227	0.011666	3.54318e-56		0.00217124	0.177499	0.99024		0.388448	11
		ENSG00000162746	ENSG00000162746	1	161694643	rs10799917	1	161685899	C	T	0.124008	0.0281	0.0274	0.3052		0.292789	0.00902557	7.49497e-231		0.0959734	0.0936293	0.305347		0.694717	15
		ENSG00000081721	ENSG00000081721	1	161723288	rs12021510	1	161709211	G	A	0.0763889	0.0009	0.0422	0.983		-0.248435	0.0181894	1.80389e-42		-0.00362268	0.169863	0.982985		0.585644	6
		ENSG00000118217	ENSG00000118217	1	161834972	rs12025039	1	161722504	A	G	0.249008	0.0268	0.045	0.5515		0.636628	0.0151729	0		0.0420968	0.070692	0.551512		0.475998	20
		ENSG00000229808	ENSG00000229808	1	161861304	rs61104653	1	161754444	G	A	0.0347222	0.1067	0.0677	0.115		-0.794974	0.0469554	2.68551e-64		-0.134218	0.0855282	0.116581		0.840209	11
		ENSG00000162745	ENSG00000162745	1	161973313	rs4233382	1	161966730	A	G	0.337302	0.025	0.0237	0.2934		0.0857141	0.00848402	5.35778e-24		0.291667	0.278004	0.294109		0.535337	8
		ENSG00000198929	ENSG00000198929	1	162196442	rs75642230	1	162012045	C	A	0.205357	0.0493	0.0433	0.255		0.106693	0.013956	2.0895e-14		0.462072	0.410312	0.260103		0.345805	6
		ENSG00000239887	ENSG00000239887	1	162346649	rs6677530	1	162220118	G	A	0.113095	0.0072	0.0297	0.8079		-0.138616	0.0115454	3.29649e-33		-0.0519421	0.214305	0.80849		0.596095	8
		ENSG00000198574	ENSG00000198574	1	162373492	rs12746024	1	162374853	A	C	0.175595	-0.0213	0.024	0.3732		0.151989	0.00848049	7.91364e-72		-0.140142	0.1581	0.375395		0.132439	20
		ENSG00000152332	ENSG00000152332	1	162483230	rs4656370	1	162460101	T	C	0.281746	0.0714	0.0225	0.001525		-0.193022	0.00794373	2.02838e-130		-0.369907	0.117557	0.00165173		0.876755	20
		ENSG00000117143	ENSG00000117143	1	162550474	rs12748004	1	162526002	G	A	0.485119	0.0744	0.0225	0.0009231		0.166585	0.00789392	7.46451e-99		0.446618	0.136714	0.00108768		0.804584	20
		ENSG00000132196	ENSG00000132196	1	162771549	rs2805025	1	162732491	G	A	0.416667	-0.0121	0.029	0.676		0.38762	0.0213715	1.6208e-73		-0.0312162	0.0748354	0.676583		0.108242	20
		ENSG00000143248	ENSG00000143248	1	163134168	rs12748519	1	163243723	G	A	0.0228175	0.0229	0.0256	0.3698		-0.232336	0.0100566	4.33942e-118		-0.0985643	0.110268	0.371396		0.874777	15
		ENSG00000232995	ENSG00000232995	1	163204474	rs12731546	1	163216224	G	A	0.0228175	0.0218	0.0256	0.3931		-0.624368	0.0227661	1.36951e-165		-0.0349153	0.0410212	0.394685		0.829438	15
		ENSG00000143228	ENSG00000143228	1	163280960	rs1605763	1	163301327	T	C	0.309524	0.0103	0.0243	0.6727		-0.0805331	0.00858379	6.47333e-21		-0.127898	0.302047	0.671977		0.256822	8
		ENSG00000185630	ENSG00000185630	1	164696677	rs10800048	1	164747408	C	A	0.249008	-0.0472	0.0234	0.04402		-0.0824671	0.00895389	3.25521e-20		0.57235	0.290475	0.0487933		0.760132	18
		ENSG00000143198	ENSG00000143198	1	165615565	rs10918217	1	165549729	G	A	0.289683	-0.0203	0.0244	0.4072		0.597922	0.00808589	0		-0.0339509	0.0408106	0.405457		0.339931	20
		ENSG00000143149	ENSG00000143149	1	165649776	rs17482717	1	165663798	A	G	0.384921	-0.0041	0.0241	0.8658		0.335263	0.00839345	0		-0.0122292	0.0718845	0.864914		0.453155	11
		ENSG00000224358	ENSG00000224358	1	165741289	rs206236	1	165510264	A	C	0.0714286	-0.0346	0.0339	0.3079		0.256893	0.0355276	4.80159e-13		-0.134687	0.13327	0.312193		0.700533	5
		ENSG00000143183	ENSG00000143183	1	165746512	rs6674639	1	165758106	C	A	0.0109127	-0.0123	0.0408	0.7624		-0.111754	0.0138539	7.2283e-16		0.110064	0.365344	0.763216		NA	NA
		ENSG00000143179	ENSG00000143179	1	165838811	rs16847544	1	165570840	C	T	0.0277778	-0.0103	0.0289	0.7211		0.0724101	0.0104973	5.27402e-12		-0.142245	0.399648	0.721896		0.154657	14
		ENSG00000143157	ENSG00000143157	1	166817131	rs6675033	1	166826655	T	C	0.300595	0.0061	0.0207	0.7679		-0.177111	0.0082671	8.05208e-102		-0.0344417	0.116887	0.768255		0.675202	20
		ENSG00000152382	ENSG00000152382	1	166835655	rs6690192	1	166852434	T	C	0.297619	-0.0001	0.0225	0.9953		0.115909	0.00804194	4.2868e-47		-0.000862749	0.194119	0.996454		0.296805	20
		ENSG00000225171	ENSG00000225171	1	166838215	rs2232521	1	166821633	T	C	0.301587	0.0062	0.0208	0.7646		0.733332	0.0174299	0		0.00845457	0.0283644	0.76565		0.808966	20
		ENSG00000143167	ENSG00000143167	1	167040970	rs3753915	1	167061397	T	C	0.173611	0.035	0.02	0.07941		-0.128058	0.00835738	5.38477e-53		-0.273313	0.157194	0.082088		0.704584	10
		ENSG00000233411	ENSG00000233411	1	167427259	rs10918692	1	167430825	A	G	0.271825	-0.028	0.0226	0.2162		-0.392198	0.0201507	2.25265e-84		0.0713925	0.0577406	0.216297		0.771232	10
		ENSG00000198821	ENSG00000198821	1	167443862	rs864537	1	167411384	G	A	0.196429	0.01	0.0212	0.6355		0.218659	0.00853245	7.67103e-145		0.0457332	0.0969709	0.637199		0.356406	6
		ENSG00000227776	ENSG00000227776	1	167489298	rs1773554	1	167486326	G	A	0.139881	-0.0295	0.074	0.6902		0.70087	0.0589849	1.46461e-32		-0.0420905	0.105642	0.690317		0.000352311	7
		ENSG00000143162	ENSG00000143162	1	167510959	rs3767443	1	167520464	C	T	0.185516	0.0344	0.0243	0.1569		-0.275567	0.00845211	3.68225e-233		-0.124834	0.088265	0.157272		0.490873	6
		ENSG00000241666	ENSG00000241666	1	167598266	rs1229393	1	167603963	G	A	0.180556	0.0165	0.0243	0.4971		-0.373444	0.0145471	2.43933e-145		-0.0441833	0.0650927	0.497281		0.668932	20
		ENSG00000198771	ENSG00000198771	1	167637408	rs1933076	1	167676718	T	C	0.229167	0.0109	0.0244	0.6549		0.384748	0.00928352	0		0.0283302	0.0634218	0.655095		0.247909	20
		ENSG00000197965	ENSG00000197965	1	167725792	rs77293822	1	167739705	G	A	0.0634921	0.0485	0.0912	0.5948		1.05644	0.0277184	0		0.0459089	0.086336	0.594902		0.374436	7
		ENSG00000143199	ENSG00000143199	1	167831039	rs61614577	1	167737056	G	T	0.0615079	-0.0233	0.0569	0.6823		0.129967	0.0215719	1.6932e-09		-0.179277	0.438815	0.682872		0.866614	5
		ENSG00000143158	ENSG00000143158	1	167896122	rs203777	1	167876616	T	C	0.176587	0.0065	0.0222	0.7687		-0.0991542	0.00941492	6.17748e-26		-0.0655545	0.22398	0.769767		0.599439	20
		ENSG00000143164	ENSG00000143164	1	167975051	rs73024138	1	167920626	A	C	0.0555556	0.0428	0.0342	0.2105		0.166415	0.0133944	1.9315e-35		0.257189	0.206551	0.213072		0.737915	11
		ENSG00000143147	ENSG00000143147	1	168080409	rs2902569	1	168117866	G	A	0.389881	0.0096	0.0245	0.6956		-0.0971096	0.00879632	2.45582e-28		-0.0988574	0.252451	0.695361		0.359885	20
		ENSG00000143155	ENSG00000143155	1	168159060	rs115530478	1	168130127	A	C	0.0238095	0.0638	0.0595	0.2838		-0.670417	0.0311425	8.62397e-103		-0.0951646	0.0888607	0.284196		0.939275	10
		ENSG00000213064	ENSG00000213064	1	168203777	rs10753770	1	168252302	G	A	0.511905	0.0061	0.0255	0.8116		0.134737	0.00924818	4.42318e-48		0.0452735	0.189284	0.810963		0.900202	7
		ENSG00000214262	ENSG00000214262	1	168215692	rs2235180	1	168199257	C	T	0.561508	0.0024	0.0252	0.9231		-0.0932022	0.00995027	7.47651e-21		-0.0257505	0.270394	0.92413		0.610432	7
		ENSG00000143178	ENSG00000143178	1	168266971	rs2235180	1	168199257	C	T	0.561508	0.0024	0.0252	0.9231		0.222881	0.00817685	1.35054e-163		0.0107681	0.113065	0.924126		0.66212	9
		ENSG00000143185	ENSG00000143185	1	168511619	rs16860872	1	168523747	C	T	0.0297619	0.0189	0.0257	0.4626		-1.08467	0.019795	0		-0.0174247	0.023696	0.462131		0.878629	5
		ENSG00000143184	ENSG00000143184	1	168548513	rs16860872	1	168523747	C	T	0.0297619	0.0189	0.0257	0.4626		0.512395	0.0104399	0		0.0368856	0.0501622	0.462141		0.715803	4
		ENSG00000143153	ENSG00000143153	1	169088447	rs1200138	1	169080837	C	T	0.106151	-0.0147	0.0267	0.5821		0.336871	0.0092378	3.75451e-291		-0.0436368	0.0792678	0.581977		0.427936	6
		ENSG00000143156	ENSG00000143156	1	169219487	rs10919064	1	169093398	C	A	0.33631	0.0205	0.0241	0.3943		-0.256305	0.00855885	4.93079e-197		-0.0799829	0.0940666	0.39517		0.297258	18
		ENSG00000117475	ENSG00000117475	1	169351493	rs1517748	1	169337853	A	G	0.157738	0.0198	0.0268	0.4593		-0.0683928	0.00954247	7.65467e-13		-0.289504	0.393931	0.462393		0.232602	6
		ENSG00000117479	ENSG00000117479	1	169444194	rs6027	1	169483561	C	T	0.031746	0.1539	0.0428	0.0003277		0.152454	0.0156759	2.34981e-22		1.00949	0.299315	0.00074448		0.262755	8
		ENSG00000198734	ENSG00000198734	1	169519615	rs2227245	1	169540080	T	C	0.28373	0.0404	0.0206	0.04976		-0.576229	0.00797398	0		-0.0701111	0.0357629	0.049944		0.434514	3
		ENSG00000174175	ENSG00000174175	1	169578759	rs1569476	1	169608917	T	C	0.202381	-0.0312	0.0192	0.1054		-0.105527	0.0081977	6.40378e-38		0.295658	0.183387	0.106917		0.177187	10
		ENSG00000188404	ENSG00000188404	1	169670323	rs35296671	1	169758289	G	T	0.235119	0.0024	0.0231	0.9172		-0.463879	0.00856655	0		-0.00517376	0.0497975	0.917252		0.173961	20
		ENSG00000000460	ENSG00000000460	1	169727233	rs12142505	1	169773863	C	A	0.0109127	-0.0801	0.032	0.01223		0.4038	0.0135319	1.15904e-195		-0.198365	0.0795254	0.0126183		0.995697	11
		ENSG00000171806	ENSG00000171806	1	169762888	rs17529791	1	169803690	C	A	0.0109127	-0.0821	0.0319	0.009988		-0.818372	0.0143612	0		0.100321	0.0390196	0.0101392		0.994887	10
		ENSG00000000457	ENSG00000000457	1	169842606	rs6704382	1	169759370	A	G	0.492063	-0.0082	0.0209	0.6937		-0.189923	0.00789272	6.10245e-128		0.0431755	0.110059	0.694842		0.329041	20
		ENSG00000075945	ENSG00000075945	1	169972408	rs114038607	1	169802511	T	C	0.0109127	-0.0033	0.0526	0.9499		-0.263045	0.0180625	4.82913e-48		0.0125454	0.199968	0.949976		8.71046e-08	10
		ENSG00000120370	ENSG00000120370	1	170511928	rs12755330	1	170492616	T	C	0.126984	0.0293	0.0369	0.4273		-0.54902	0.0119558	0		-0.0533678	0.0672207	0.427242		0.283807	17
		ENSG00000076258	ENSG00000076258	1	171297285	rs10912833	1	171329277	G	A	0.40873	-0.0331	0.0247	0.181		0.206127	0.00839883	5.21352e-133		-0.16058	0.120007	0.180868		0.0372215	14
		ENSG00000117533	ENSG00000117533	1	171690343	rs10913587	1	171717417	T	C	0.155754	0.0022	0.0242	0.9287		0.201935	0.0102676	4.11898e-86		0.0108946	0.119842	0.927566		0.628901	17
		ENSG00000010165	ENSG00000010165	1	171766975	rs56377810	1	171757657	C	A	0.132937	0.0042	0.0254	0.8693		-0.452933	0.00978313	0		-0.0092729	0.0560793	0.868666		0.556819	20
		ENSG00000197959	ENSG00000197959	1	172099113	rs10798758	1	171892781	C	A	0.435516	-0.0043	0.023	0.8508		-0.100656	0.00823874	2.50978e-34		0.0427198	0.228528	0.851712		0.777938	20
		ENSG00000135845	ENSG00000135845	1	172376279	rs17369123	1	172355841	T	C	0.0218254	-0.0381	0.0284	0.1803		0.245691	0.0114954	2.38321e-101		-0.155073	0.11582	0.180599		0.409581	3
		ENSG00000180999	ENSG00000180999	1	172413899	rs2269615	1	172415451	C	T	0.343254	-0.0209	0.0224	0.3501		0.175646	0.00808303	1.0634e-104		-0.118989	0.127647	0.351245		0.903235	16
		ENSG00000094975	ENSG00000094975	1	172541230	rs730278	1	172603940	T	C	0.170635	0.0118	0.0218	0.5866		-0.0747641	0.00930157	9.14657e-16		-0.15783	0.292244	0.589155		0.523968	8
		ENSG00000117560	ENSG00000117560	1	172632084	rs4916193	1	172684613	G	A	0.015873	-0.0099	0.0276	0.7193		-0.199079	0.0106049	1.2702e-78		0.0497291	0.138664	0.719872		0.314437	6
		ENSG00000117586	ENSG00000117586	1	173164662	rs10489268	1	173162218	C	T	0.0277778	0.0011	0.0242	0.9631		-0.390882	0.00986888	0		-0.00281414	0.0619112	0.963745		0.0306508	11
		ENSG00000203739	ENSG00000203739	1	173408716	rs7514556	1	173691271	A	G	0.275794	-0.035	0.025	0.1617		-0.259082	0.0210869	1.0717e-34		0.135092	0.0971189	0.164226		0.351836	20
		ENSG00000117592	ENSG00000117592	1	173452175	rs12744267	1	173486342	G	A	0.294643	-0.0338	0.0291	0.2449		0.327406	0.0101102	4.65564e-230		-0.103236	0.0889377	0.245737		0.380337	20
		ENSG00000076321	ENSG00000076321	1	173719960	rs794706	1	173537838	C	T	0.0486111	0.0175	0.028	0.5317		-0.132861	0.00959268	1.26859e-43		-0.131717	0.210962	0.532388		0.955666	12
		ENSG00000117593	ENSG00000117593	1	173810662	rs7530546	1	173783417	T	C	0.275794	-0.0297	0.0227	0.1902		-0.167662	0.00887842	1.5385e-79		0.177142	0.135716	0.191811		0.206716	18
		ENSG00000117601	ENSG00000117601	1	173879731	rs767053	1	173903737	A	G	0.202381	0.0184	0.035	0.5995		0.439698	0.0126086	1.90836e-266		0.0418469	0.0796091	0.599128		0.215448	20
		ENSG00000135870	ENSG00000135870	1	173945893	rs12077782	1	174007702	G	T	0.206349	0.0176	0.0349	0.6135		-0.0737371	0.0132359	2.5328e-08		-0.238686	0.475238	0.615496		0.300651	13
		ENSG00000227373	ENSG00000227373	1	174106790	rs7514183	1	174887879	A	G	0.0753968	0.0022	0.025	0.9313		0.413453	0.0231422	2.1779e-71		0.00532104	0.0604671	0.929878		0.71959	20
		ENSG00000152061	ENSG00000152061	1	174546496	rs7533430	1	174078417	A	G	0.577381	0.0043	0.0225	0.8475		0.212962	0.011789	6.07799e-73		0.0201914	0.105659	0.848447		0.567724	20
		ENSG00000116161	ENSG00000116161	1	174974575	rs332783	1	174688398	A	G	0.268849	0.0058	0.0228	0.8001		-0.0566379	0.00821982	5.5636e-12		-0.102405	0.402832	0.799331		0.841701	19
		ENSG00000120333	ENSG00000120333	1	174986243	rs11808101	1	175014607	C	T	0.646825	0.0215	0.0225	0.3381		0.0583074	0.00805796	4.62111e-13		0.368735	0.389236	0.34347		0.405732	13
		ENSG00000235750	ENSG00000235750	1	175144129	rs3737933	1	175126644	G	A	0.313492	0.0666	0.0307	0.03017		0.528574	0.0114775	0		0.125999	0.0581452	0.0302365		0.630516	20
		ENSG00000227740	ENSG00000227740	1	175881773	rs2504473	1	176277052	G	A	0.452381	0.0391	0.0242	0.1066		0.403169	0.0183995	1.99627e-106		0.0969816	0.0601874	0.107108		0.581534	6
		ENSG00000143207	ENSG00000143207	1	176045298	rs2502847	1	176109005	C	T	0.0853175	-0.0004	0.0357	0.9902		0.203517	0.0110995	4.28656e-75		-0.00196543	0.175415	0.99106		0.246759	12
		ENSG00000242193	ENSG00000242193	1	177991178	rs116417394	1	178010048	G	T	0.0178571	0.0071	0.0309	0.8178		-0.199151	0.0206297	4.74601e-22		-0.0356514	0.155203	0.818318		NA	NA
		ENSG00000075391	ENSG00000075391	1	178255754	rs12034657	1	178099354	T	G	0.0714286	0.0342	0.0338	0.3115		-0.0978589	0.0134451	3.37799e-13		-0.349483	0.348717	0.316249		0.692807	20
		ENSG00000213057	ENSG00000213057	1	178514955	rs6425489	1	178569136	G	A	0.470238	-0.0018	0.0208	0.9311		0.202789	0.00793869	6.33657e-144		-0.00887622	0.10257	0.931039		0.258147	20
		ENSG00000116191	ENSG00000116191	1	178791769	rs10913618	1	178686299	T	C	0.140873	-0.0334	0.0326	0.3045		-0.120751	0.0125982	9.2637e-22		0.276602	0.271515	0.308328		0.904845	11
		ENSG00000116199	ENSG00000116199	1	179020318	rs1220	1	179045500	C	A	0.335317	0.0067	0.0228	0.7686		-0.184606	0.00806083	4.47867e-116		-0.0362935	0.123517	0.768884		0.647017	20
		ENSG00000186283	ENSG00000186283	1	179058835	rs1128952	1	179065125	T	C	0.28869	0.0026	0.0227	0.9107		-0.218185	0.0127306	7.6469e-66		-0.0119165	0.104042	0.908814		0.893885	20
		ENSG00000143322	ENSG00000143322	1	179133640	rs72709461	1	179103834	C	T	0.230159	-0.0284	0.0378	0.4514		0.184037	0.0126512	6.10203e-48		-0.154317	0.205667	0.45306		0.923862	20
		ENSG00000057252	ENSG00000057252	1	179295370	rs10913728	1	179312235	A	G	0.421627	-0.0287	0.0228	0.2071		-0.353684	0.00786547	0		0.0811458	0.0644895	0.208291		0.830309	20
		ENSG00000143337	ENSG00000143337	1	179869794	rs539181	1	179900199	C	A	0.287698	0.0083	0.0291	0.7745		0.124892	0.016062	7.50912e-15		0.0664575	0.233158	0.77562		0.173966	20
		ENSG00000135837	ENSG00000135837	1	180003944	rs9425482	1	180060276	A	G	0.291667	-0.0368	0.0237	0.1214		-0.145848	0.00830086	4.16693e-69		0.252318	0.163132	0.121932		0.895833	20
		ENSG00000116260	ENSG00000116260	1	180148567	rs3842829	1	180127748	C	T	0.410714	0.0226	0.0263	0.3905		0.498837	0.00879828	0		0.0453054	0.0527287	0.390221		0.147522	20
		ENSG00000121454	ENSG00000121454	1	180224400	rs74132437	1	180236731	C	A	0.0446429	-0.0365	0.0441	0.4082		-0.113889	0.014408	2.68801e-15		0.320487	0.389335	0.410415		0.64054	5
		ENSG00000230124	ENSG00000230124	1	180242073	rs10914005	1	180445616	C	T	0.443452	0.0054	0.0246	0.827		0.332432	0.0137689	8.71662e-129		0.0162439	0.0740033	0.826258		0.946004	20
		ENSG00000135847	ENSG00000135847	1	180358302	rs7536561	1	180243524	G	A	0.594246	-0.0017	0.0197	0.9321		-0.0646669	0.00872744	1.2668e-13		0.0262886	0.304659	0.931237		0.550194	19
		ENSG00000232586	ENSG00000232586	1	180921429	rs76014269	1	180923595	A	G	0.138889	0.0296	0.0335	0.3767		0.667644	0.0289239	6.89289e-118		0.044335	0.0502132	0.377271		0.106526	13
		ENSG00000243155	ENSG00000243155	1	180929398	rs76014269	1	180923595	A	G	0.138889	0.0296	0.0335	0.3767		0.173008	0.0280484	6.90721e-10		0.17109	0.195609	0.381762		0.305842	3
		ENSG00000135823	ENSG00000135823	1	180966954	rs3827708	1	180972363	G	T	0.303571	0.0175	0.0244	0.4743		0.139307	0.00855166	1.16232e-59		0.125622	0.175323	0.473671		0.114727	17
		ENSG00000153029	ENSG00000153029	1	181017070	rs73050362	1	181024863	G	A	0.0228175	-0.048	0.0654	0.4627		0.60043	0.0249871	1.36429e-127		-0.0799427	0.108973	0.463191		0.0268148	4
		ENSG00000162783	ENSG00000162783	1	181058807	rs3170905	1	181029082	A	G	0.506944	-0.0085	0.0235	0.7177		-0.225637	0.00826571	4.49229e-164		0.0376712	0.104159	0.717598		0.45022	14
		ENSG00000198216	ENSG00000198216	1	181579728	rs80046889	1	181467205	T	C	0.0644841	0.0008	0.0305	0.9803		-0.201528	0.0106911	2.93835e-79		-0.00396967	0.151344	0.979074		0.351409	11
		ENSG00000135821	ENSG00000135821	1	182356090	rs6424854	1	182371323	T	C	0.162698	-0.0149	0.0285	0.6019		-0.208242	0.00973974	2.02515e-101		0.0715515	0.136901	0.601217		0.394484	20
		ENSG00000203730	ENSG00000203730	1	182368501	rs4652707	1	182362259	A	G	0.162698	-0.0153	0.0284	0.5901		-0.133287	0.0101376	1.75199e-39		0.11479	0.213253	0.590383		0.261623	20
		ENSG00000135828	ENSG00000135828	1	182550580	rs11072	1	182543331	G	A	0.205357	0.024	0.0247	0.331		0.248966	0.00876368	1.57441e-177		0.0963989	0.0992685	0.331502		0.887884	18
		ENSG00000143333	ENSG00000143333	1	182570650	rs535334	1	182598174	T	C	0.325397	-0.0311	0.0294	0.2893		0.121576	0.0114994	4.00119e-26		-0.255807	0.243031	0.292539		0.893528	8
		ENSG00000135838	ENSG00000135838	1	182778973	rs74129624	1	182895521	C	A	0.118056	-0.022	0.0543	0.686		-0.435989	0.0190295	3.59305e-116		0.05046	0.124564	0.685409		0.876802	7
		ENSG00000135862	ENSG00000135862	1	183053661	rs11588675	1	182988052	T	C	0.519841	0.0164	0.0226	0.4698		-0.592862	0.00736977	0		-0.0276624	0.0381217	0.468063		0.976638	20
		ENSG00000232860	ENSG00000232860	1	183435704	rs2782411	1	183476929	A	G	0.525794	0.0247	0.0231	0.2853		-0.142285	0.02223	1.5477e-10		-0.173595	0.1646	0.291586		0.68772	8
		ENSG00000116698	ENSG00000116698	1	183504366	rs10911354	1	183489278	A	G	0.52381	0.0242	0.023	0.2943		-0.632226	0.00750483	0		-0.0382775	0.0363823	0.292757		0.800073	19
		ENSG00000116701	ENSG00000116701	1	183542354	rs2767307	1	183576552	C	T	0.27381	0.0149	0.0223	0.505		0.137697	0.00795329	3.74033e-67		0.108209	0.16207	0.504348		0.895157	10
		ENSG00000270009	ENSG00000270009	1	183590303	rs1174675	1	183639879	T	G	0.243056	0.0103	0.0227	0.6488		-0.226521	0.0205386	2.7693e-28		-0.0454705	0.100296	0.650289		0.910042	6
		ENSG00000162704	ENSG00000162704	1	183598646	rs2767304	1	183603399	G	A	0.244048	0.0097	0.0227	0.6693		0.549764	0.00756287	0		0.0176439	0.0412911	0.669157		0.280652	8
		ENSG00000143344	ENSG00000143344	1	183751437	rs2333684	1	183565797	A	G	0.193452	0.0168	0.0228	0.4602		0.236792	0.00807741	6.62022e-189		0.0709485	0.0963176	0.46136		0.204186	11
		ENSG00000198756	ENSG00000198756	1	183952829	rs10911474	1	183937066	G	A	0.222222	0.0483	0.0242	0.04606		0.543975	0.00848953	0		0.0887909	0.0445089	0.0460538		NA	NA
		ENSG00000198860	ENSG00000198860	1	184032078	rs1327144	1	184051573	C	A	0.612103	-0.0314	0.0198	0.1123		0.210618	0.00786754	7.12848e-158		-0.149085	0.0941739	0.113403		0.0353085	20
		ENSG00000116667	ENSG00000116667	1	184477173	rs10911591	1	184352254	T	C	0.24504	0.0042	0.0288	0.8848		0.122703	0.00977788	4.02562e-36		0.0342291	0.23473	0.884061		0.906392	20
		ENSG00000116406	ENSG00000116406	1	184691706	rs861576	1	184725397	T	C	0.577381	0.0383	0.0227	0.09166		-0.223766	0.00805438	7.17813e-170		-0.171161	0.101632	0.0921581		0.994537	20
		ENSG00000135842	ENSG00000135842	1	184851770	rs66512306	1	184942927	T	C	0.0446429	0.0242	0.0387	0.533		-0.201867	0.0134097	3.25957e-51		-0.119881	0.191876	0.532113		0.0409774	7
		ENSG00000121481	ENSG00000121481	1	185043118	rs12043617	1	185056945	G	A	0.260913	0.0075	0.0427	0.8603		-0.206659	0.0162742	6.01972e-37		-0.0362917	0.20664	0.860587		0.207123	20
		ENSG00000121486	ENSG00000121486	1	185106712	rs2273881	1	185126044	A	G	0.250992	0.0123	0.0432	0.7751		-0.289414	0.0182718	1.66402e-56		-0.0424997	0.149291	0.775892		0.262243	20
		ENSG00000116679	ENSG00000116679	1	185275990	rs4651272	1	185543071	A	G	0.118056	-0.0312	0.0221	0.1585		0.217153	0.00925458	9.42404e-122		-0.143677	0.101956	0.158771		0.609825	9
		ENSG00000116690	ENSG00000116690	1	186274549	rs76557279	1	186313293	A	G	0.133929	-0.0066	0.0284	0.8155		-0.24704	0.0107053	7.99203e-118		0.0267163	0.114967	0.816241		0.380742	17
		ENSG00000047410	ENSG00000047410	1	186313889	rs74537283	1	186297170	T	C	0.12996	-0.0045	0.0284	0.8729		-0.265517	0.010678	1.74482e-136		0.0169481	0.106963	0.874104		0.344184	17
		ENSG00000157181	ENSG00000157181	1	186367700	rs2383478	1	186351768	T	C	0.127976	-0.0158	0.0255	0.5343		0.0785981	0.00847364	1.76619e-20		-0.201023	0.325158	0.536424		0.744342	14
		ENSG00000073756	ENSG00000073756	1	186645241	rs2273169	1	186948862	A	G	0.622024	0.0024	0.0225	0.9133		0.194069	0.00789725	2.38464e-133		0.0123668	0.115939	0.915054		0.954724	20
		ENSG00000116711	ENSG00000116711	1	186878099	rs12072973	1	186952333	G	A	0.623016	0.0032	0.0224	0.8867		0.147062	0.00794416	1.65248e-76		0.0217595	0.152321	0.886406		0.960511	20
		ENSG00000150681	ENSG00000150681	1	192141266	rs2999590	1	192042781	G	A	0.375992	-0.0141	0.0229	0.5375		0.126959	0.00812868	5.43863e-55		-0.11106	0.180514	0.538394		0.569518	18
		ENSG00000116741	ENSG00000116741	1	192779786	rs1890397	1	192770933	A	G	0.364087	0.0317	0.0224	0.1563		-0.143425	0.00794739	8.35968e-73		-0.221022	0.156659	0.15829		0.201586	20
		ENSG00000116747	ENSG00000116747	1	193044729	rs10754051	1	193133527	C	T	0.348214	-0.0344	0.0243	0.1566		-0.0815619	0.00803629	3.34093e-24		0.421766	0.300817	0.160896		0.886784	12
		ENSG00000023572	ENSG00000023572	1	193070421	rs531327	1	193291934	T	C	0.514881	0.0285	0.0235	0.2264		-0.0770261	0.00856798	2.4723e-19		-0.370004	0.307855	0.22941		0.733035	5
		ENSG00000162630	ENSG00000162630	1	193151979	rs10754051	1	193133527	C	T	0.348214	-0.0344	0.0243	0.1566		0.0648713	0.00804117	7.18108e-16		-0.530281	0.380311	0.163217		0.732923	12
		ENSG00000000971	ENSG00000000971	1	196668821	rs6665824	1	196820234	A	C	0.395833	-0.008	0.0244	0.744		-0.0958395	0.00802098	6.60281e-33		0.0834729	0.254688	0.743104		0.5845	20
		ENSG00000177888	ENSG00000177888	1	197148622	rs6003	1	197031021	C	T	0.0168651	-0.03	0.0356	0.3995		-0.11403	0.0205815	3.0178e-08		0.263089	0.31579	0.40478		0.118745	3
		ENSG00000213047	ENSG00000213047	1	197609352	rs16841904	1	197701992	T	C	0.222222	0.0317	0.0263	0.2286		0.148544	0.0100133	8.75255e-50		0.213405	0.177636	0.22961		0.803591	20
		ENSG00000151414	ENSG00000151414	1	198208821	rs10494768	1	198252452	T	G	0.237103	0.0375	0.0324	0.2475		0.123583	0.0123826	1.8572e-23		0.303439	0.263929	0.250267		0.704916	14
		ENSG00000081237	ENSG00000081237	1	198667173	rs16843742	1	198672299	C	T	0.173611	0.0264	0.0265	0.3184		0.0677307	0.0099123	8.31571e-12		0.389779	0.395392	0.324229		0.395234	9
		ENSG00000203721	ENSG00000203721	1	200327577	rs1572770	1	200310902	C	T	0.15873	0.027	0.0249	0.2783		0.244378	0.0212996	1.7947e-30		0.110484	0.102345	0.280353		0.561026	10
		ENSG00000162702	ENSG00000162702	1	200377505	rs2011967	1	200334483	A	G	0.297619	0.0056	0.0276	0.8382		0.353944	0.0130909	5.35802e-161		0.0158217	0.0779806	0.839219		0.644828	18
		ENSG00000118197	ENSG00000118197	1	200616060	rs12126676	1	200600820	C	T	0.213294	0.0037	0.0241	0.8791		-0.587362	0.00742567	0		-0.00629936	0.041031	0.877983		0.453995	20
		ENSG00000118200	ENSG00000118200	1	200769259	rs58397787	1	200707533	A	C	0.369048	0.0065	0.0285	0.8193		-0.27145	0.0102306	4.02442e-155		-0.0239455	0.104995	0.819598		0.0991482	20
		ENSG00000170128	ENSG00000170128	1	200842694	rs296545	1	200890692	A	G	0.203373	-0.0173	0.0245	0.4792		0.142556	0.00887162	4.22181e-58		-0.121356	0.172028	0.480535		0.225058	20
		ENSG00000163362	ENSG00000163362	1	200872519	rs374827	1	200874327	T	C	0.454365	0.0319	0.021	0.1299		-0.107848	0.0142792	4.25999e-14		-0.295788	0.198618	0.136428		0.468775	20
		ENSG00000116852	ENSG00000116852	1	200965674	rs61817964	1	200988018	C	A	0.220238	0.0012	0.0458	0.9786		-0.146418	0.0171647	1.46091e-17		-0.00819571	0.312804	0.979097		0.263602	20
		ENSG00000229191	ENSG00000229191	1	200995498	rs11804082	1	200990759	C	T	0.10119	-0.0345	0.0309	0.2643		-0.666756	0.0271275	2.13983e-133		0.0517431	0.0463916	0.264699		0.326074	20
		ENSG00000116857	ENSG00000116857	1	201122301	rs7542768	1	201125326	C	T	0.224206	-0.0124	0.0211	0.5579		0.682751	0.00720831	0		-0.0181618	0.030905	0.556756		0.144336	14
		ENSG00000174307	ENSG00000174307	1	201436492	rs12084362	1	201410781	G	T	0.0535714	0.0302	0.069	0.6623		0.301943	0.0230287	2.82572e-39		0.100019	0.228647	0.661794		NA	NA
		ENSG00000159176	ENSG00000159176	1	201465621	rs854498	1	201271054	G	A	0.269841	0.0144	0.0232	0.5358		-0.0466746	0.00824086	1.4806e-08		-0.308519	0.500035	0.537238		0.0573598	16
		ENSG00000224536	ENSG00000224536	1	201489552	rs74136635	1	201485980	A	G	0.118056	-0.0319	0.0478	0.5042		0.452011	0.0395987	3.5271e-30		-0.0705734	0.10593	0.505266		0.00475646	4
		ENSG00000223396	ENSG00000223396	1	201493716	rs55715933	1	201484098	T	C	0.12004	-0.0333	0.0478	0.4862		0.15353	0.026794	1.0043e-08		-0.216896	0.313633	0.489214		0.00994766	4
		ENSG00000134369	ENSG00000134369	1	201694256	rs4915531	1	201489973	T	C	0.137897	0.0015	0.0314	0.9622		0.238981	0.0110682	2.14492e-103		0.00627664	0.131391	0.961899		0.160708	5
		ENSG00000198700	ENSG00000198700	1	201825845	rs7528681	1	201874712	A	G	0.0833333	-0.0389	0.027	0.1497		0.143232	0.00975245	7.83268e-49		-0.271587	0.18941	0.151613		0.208151	9
		ENSG00000198892	ENSG00000198892	1	201859621	rs11580908	1	201883199	T	C	0.0843254	-0.0335	0.0274	0.2201		0.126642	0.00983874	6.48721e-38		-0.264525	0.217331	0.223547		0.719009	11
		ENSG00000163431	ENSG00000163431	1	201890647	rs10800799	1	201908597	T	C	0.255952	-0.0296	0.0323	0.3589		-0.12756	0.0124663	1.4196e-24		0.232047	0.254227	0.361371		0.477086	10
		ENSG00000134375	ENSG00000134375	1	201932204	rs7513	1	201938995	T	C	0.334325	-0.0018	0.0207	0.9303		0.0692802	0.00797644	3.7675e-18		-0.0259815	0.298802	0.930709		0.366134	10
		ENSG00000176393	ENSG00000176393	1	201963387	rs11586632	1	201955614	G	A	0.485119	0.0051	0.0226	0.8211		-0.885306	0.0063903	0		-0.00576072	0.0255279	0.821463		0.5256	20
		ENSG00000234678	ENSG00000234678	1	201974351	rs11590349	1	201955842	A	G	0.485119	0.0048	0.0226	0.8328		-0.682645	0.0179426	0		-0.00703147	0.033107	0.831806		0.471542	20
		ENSG00000163435	ENSG00000163435	1	201981694	rs11586632	1	201955614	G	A	0.485119	0.0051	0.0226	0.8211		-0.167429	0.0080429	3.03607e-96		-0.0304607	0.13499	0.821473		0.525982	19
		ENSG00000143851	ENSG00000143851	1	202123428	rs2924110	1	202154241	A	G	0.234127	0.0248	0.0235	0.2906		-0.244354	0.00868958	5.53215e-174		-0.101492	0.0962398	0.291619		0.627668	7
		ENSG00000243323	ENSG00000243323	1	202147881	rs36122617	1	202153998	A	G	0.436508	-0.0123	0.024	0.6081		0.289618	0.0192409	3.33942e-51		-0.0424698	0.0829159	0.608509		0.32778	8
		ENSG00000133067	ENSG00000133067	1	202225969	rs36122617	1	202153998	A	G	0.436508	-0.0123	0.024	0.6081		-0.169274	0.0091795	6.22781e-76		0.0726634	0.141837	0.60844		0.531696	9
		ENSG00000226862	ENSG00000226862	1	202573908	rs4950859	1	202552839	T	C	0.279762	0.0017	0.0245	0.9446		-0.122759	0.019522	3.2117e-10		-0.0138483	0.199591	0.944684		0.851772	9
		ENSG00000117139	ENSG00000117139	1	202737562	rs41302113	1	202778061	T	C	0.296627	-0.0132	0.0362	0.716		0.235842	0.0127336	1.39303e-76		-0.0559696	0.153522	0.715432		0.372229	20
		ENSG00000183155	ENSG00000183155	1	202853174	rs2185781	1	202906506	T	C	0.338294	0.0004	0.0274	0.9883		0.0576393	0.00997841	7.6316e-09		0.00693971	0.475372	0.988352		0.728458	16
		ENSG00000117153	ENSG00000117153	1	202878996	rs74341968	1	202982171	T	C	0.031746	-0.0031	0.048	0.9478		-0.486447	0.0177149	5.32109e-166		0.00637274	0.0986749	0.948506		0.897333	5
		ENSG00000159346	ENSG00000159346	1	202918825	rs4989513	1	202929586	C	T	0.430556	0.0099	0.0217	0.647		0.136074	0.00830672	2.60549e-60		0.0727545	0.159534	0.648358		0.858598	11
		ENSG00000159348	ENSG00000159348	1	202933702	rs1539355	1	202924080	G	A	0.242063	0.0201	0.0225	0.3723		0.294347	0.0086633	4.98884e-253		0.0682868	0.0764668	0.371844		0.653555	20
		ENSG00000163444	ENSG00000163444	1	202985245	rs1774847	1	202994268	C	T	0.326389	-0.02	0.0206	0.3325		-0.254627	0.009572	6.57461e-156		0.0785463	0.0809566	0.331933		0.708099	13
		ENSG00000143847	ENSG00000143847	1	203021747	rs2270543	1	203030685	T	C	0.58631	-0.0037	0.0225	0.8679		-0.656288	0.0077768	0		0.00563777	0.0342838	0.869382		0.450852	19
		ENSG00000163485	ENSG00000163485	1	203098157	rs10920570	1	203098818	G	A	0.147817	0.0166	0.0238	0.4844		0.504005	0.00803144	0		0.0329362	0.0472247	0.48553		0.969198	10
		ENSG00000133055	ENSG00000133055	1	203140940	rs10399931	1	203156080	T	C	0.323413	0.0255	0.0273	0.3505		-0.528513	0.00886737	0		-0.0482486	0.0516607	0.350329		0.164686	8
		ENSG00000133048	ENSG00000133048	1	203151968	rs4950929	1	203160126	G	T	0.0813492	0.0307	0.0255	0.2278		-0.791544	0.00959957	0		-0.0387849	0.0322189	0.228669		0.567432	5
		ENSG00000133063	ENSG00000133063	1	203212362	rs7538512	1	203092059	G	A	0.149802	0.0169	0.0238	0.4755		0.0995134	0.00930363	1.0604e-26		0.169826	0.23969	0.47862		0.933352	10
		ENSG00000231507	ENSG00000231507	1	203257104	rs77840399	1	203247201	A	G	0.0505952	0.032	0.096	0.739		0.979408	0.077058	5.20335e-37		0.0326728	0.0980521	0.738969		0.616098	7
		ENSG00000233791	ENSG00000233791	1	203271161	rs41264037	1	203273977	T	C	0.0267857	0.0006	0.0986	0.9952		1.68037	0.0864239	3.31445e-84		0.000357063	0.0586774	0.995145		0.889846	7
		ENSG00000159388	ENSG00000159388	1	203276674	rs4971226	1	203256800	T	G	0.396825	0.0313	0.0214	0.1425		-0.407947	0.00777993	0		-0.0767257	0.0524782	0.143728		0.151993	7
		ENSG00000058668	ENSG00000058668	1	203654449	rs16852249	1	203704459	C	T	0.185516	0.0142	0.0291	0.6247		0.0863541	0.0103898	9.45797e-17		0.164439	0.337565	0.626164		0.39683	9
		ENSG00000221643	ENSG00000221643	1	203698771	rs35992694	1	203703813	T	G	0.498016	-0.0298	0.0236	0.2068		0.0702475	0.0105284	2.52e-11		-0.424214	0.341918	0.214721		0.218569	7
		ENSG00000122188	ENSG00000122188	1	203739832	rs3766748	1	203743653	T	C	0.232143	-0.0109	0.0223	0.6248		-0.583732	0.00783444	0		0.018673	0.0382033	0.624998		0.52845	20
		ENSG00000058673	ENSG00000058673	1	203794017	rs35400764	1	203785251	C	T	0.0357143	0.0079	0.0307	0.7969		0.123624	0.0184943	2.3187e-11		0.0639036	0.248518	0.797072		0.890073	6
		ENSG00000182004	ENSG00000182004	1	203835204	rs78162447	1	203841693	T	C	0.0386905	0.0065	0.0324	0.8401		0.305253	0.0259295	5.41609e-32		0.0212938	0.106157	0.841021		0.924201	7
		ENSG00000143842	ENSG00000143842	1	204069553	rs7528560	1	204061744	A	G	0.047619	-0.015	0.0295	0.6121		0.072648	0.0123287	3.8017e-09		-0.206475	0.407577	0.612441		0.803291	5
		ENSG00000143850	ENSG00000143850	1	204268571	rs7539690	1	204286540	A	G	0.139881	0.0023	0.0236	0.9217		0.168887	0.0134578	4.00535e-36		0.0136186	0.139743	0.922365		0.765424	7
		ENSG00000158615	ENSG00000158615	1	204376717	rs12059922	1	204388180	T	C	0.078373	-0.0242	0.0363	0.5042		-0.0708204	0.0124662	1.3391e-08		0.34171	0.516082	0.507892		0.562384	3
		ENSG00000133056	ENSG00000133056	1	204427804	rs11240750	1	204459786	T	C	0.675595	-0.0191	0.0243	0.4313		0.129007	0.00795346	3.63014e-59		-0.148054	0.188583	0.432403		0.788243	20
		ENSG00000198625	ENSG00000198625	1	204514191	rs12046747	1	204593696	A	G	0.308532	-0.0115	0.0254	0.6502		0.106378	0.00952849	6.10375e-29		-0.108105	0.238968	0.650992		0.221998	18
		ENSG00000240710	ENSG00000240710	1	204578928	rs12027855	1	204595544	A	C	0.364087	0.0345	0.0224	0.1226		-0.165748	0.0189608	2.2983e-18		-0.208147	0.137227	0.129313		0.820098	20
		ENSG00000240219	ENSG00000240219	1	204597371	rs875093	1	204600719	A	G	0.628968	-0.0201	0.0223	0.3689		-0.185105	0.0191003	3.2864e-22		0.108587	0.120992	0.369467		0.759273	20
		ENSG00000174529	ENSG00000174529	1	205052951	rs34427020	1	205132497	A	G	0.424603	0.0064	0.023	0.7819		0.107784	0.00826821	7.63587e-39		0.0593778	0.213438	0.780861		0.709498	12
		ENSG00000117222	ENSG00000117222	1	205073206	rs12142514	1	205122529	A	G	0.424603	0.0049	0.023	0.8298		0.0535588	0.00816869	5.50479e-11		0.0914882	0.429661	0.831381		0.764892	10
		ENSG00000133059	ENSG00000133059	1	205146179	rs7512022	1	205141232	G	A	0.510913	-0.0027	0.0228	0.9047		0.414809	0.00778127	0		-0.00650903	0.0549652	0.905734		0.156251	20
		ENSG00000133069	ENSG00000133069	1	205219887	rs12136320	1	205110946	T	C	0.439484	0.0059	0.023	0.7982		0.0887635	0.00816246	1.5232e-27		0.0664688	0.259188	0.797603		0.0646222	13
		ENSG00000163545	ENSG00000163545	1	205281035	rs61823093	1	205304806	G	A	0.347222	0.0133	0.0229	0.5622		0.287756	0.00804032	1.6319e-280		0.0462198	0.0795919	0.561436		0.502465	13
		ENSG00000162873	ENSG00000162873	1	205315693	rs55767016	1	205311066	T	C	0.0367063	0.0342	0.029	0.2384		0.0753545	0.0110193	8.00829e-12		0.453855	0.390528	0.245172		0.375789	3
		ENSG00000117266	ENSG00000117266	1	205487822	rs2867890	1	205469756	G	A	0.0178571	0.0303	0.0396	0.4439		-0.0977664	0.014788	3.8122e-11		-0.309922	0.407751	0.447208		NA	NA
		ENSG00000174514	ENSG00000174514	1	205555029	rs7553871	1	205562202	G	A	0.277778	-0.0078	0.0266	0.7683		0.136559	0.0102218	1.0412e-40		-0.0571183	0.194835	0.769398		0.777921	11
		ENSG00000206762	ENSG00000206762	1	205564222	rs10494871	1	205552864	A	G	0.191468	0.0233	0.0323	0.4716		0.276765	0.0313126	9.67516e-19		0.0841868	0.117093	0.472158		0.555443	6
		ENSG00000158711	ENSG00000158711	1	205589080	rs6656684	1	205575055	T	C	0.382937	-0.0187	0.0288	0.5152		0.0856886	0.00930245	3.219e-20		-0.218232	0.336935	0.51718		0.78303	20
		ENSG00000158715	ENSG00000158715	1	205638283	rs823116	1	205720483	G	A	0.499008	0.0154	0.021	0.4633		0.0706522	0.00800536	1.08869e-18		0.217969	0.298255	0.464892		0.77592	8
		ENSG00000069275	ENSG00000069275	1	205700675	rs823116	1	205720483	G	A	0.499008	0.0154	0.021	0.4633		0.289405	0.00784798	1.10838e-297		0.0532127	0.0725771	0.463444		0.738858	17
		ENSG00000117280	ENSG00000117280	1	205740851	rs7522056	1	205735891	A	G	0.337302	-0.0049	0.0202	0.81		-0.341477	0.00910822	1.2864e-307		0.0143494	0.059156	0.808339		0.396518	11
		ENSG00000133065	ENSG00000133065	1	205770548	rs954206	1	205807504	T	C	0.429563	-0.0106	0.0231	0.6469		-0.205274	0.00860434	8.56663e-126		0.0516384	0.112554	0.646385		0.673244	12
		ENSG00000162877	ENSG00000162877	1	205808205	rs954206	1	205807504	T	C	0.429563	-0.0106	0.0231	0.6469		0.227189	0.00858694	2.99132e-154		-0.0466572	0.101693	0.646374		0.783221	13
		ENSG00000163486	ENSG00000163486	1	206576990	rs12130290	1	206627177	A	G	0.0674603	-0.0092	0.0259	0.7207		-0.22248	0.0108245	7.17571e-94		0.041352	0.116432	0.72247		NA	NA
		ENSG00000143466	ENSG00000143466	1	206657007	rs11117909	1	206649952	A	G	0.0396825	0.0344	0.0346	0.3193		0.354051	0.0184798	8.17362e-82		0.0971611	0.0978574	0.320767		0.910232	7
		ENSG00000162888	ENSG00000162888	1	206667755	rs6666087	1	206708725	C	T	0.205357	-0.025	0.0248	0.3138		-0.197838	0.0204277	3.49891e-22		0.126366	0.126032	0.316031		0.247423	9
		ENSG00000261000	ENSG00000261000	1	206677535	rs3860295	1	206676331	A	G	0.366071	-0.0136	0.0229	0.551		0.966933	0.0139714	0		-0.0140651	0.023684	0.552603		0.430084	10
		ENSG00000234981	ENSG00000234981	1	206702643	rs2151223	1	206694171	A	C	0.441468	-0.0108	0.0247	0.6613		0.253122	0.0224946	2.24859e-29		-0.0426671	0.0976549	0.662171		0.365422	7
		ENSG00000136653	ENSG00000136653	1	206721747	rs77197013	1	206731616	T	C	0.0188492	-0.0279	0.0531	0.5996		0.223788	0.0190675	8.27469e-32		-0.124672	0.237516	0.599654		NA	NA
		ENSG00000143486	ENSG00000143486	1	206765262	rs4844541	1	206764782	G	A	0.52877	-0.0273	0.0224	0.2219		0.31331	0.0153716	2.39608e-92		-0.0871343	0.0716225	0.223765		0.671864	12
		ENSG00000162889	ENSG00000162889	1	206882958	rs4311892	1	206911566	G	A	0.323413	-0.0319	0.0241	0.1865		-0.137374	0.0133994	1.1568e-24		0.232213	0.17689	0.189265		0.734314	8
		ENSG00000136634	ENSG00000136634	1	206943393	rs6686931	1	206955651	T	C	0.425595	-0.0052	0.0293	0.8597		-0.154343	0.00942371	2.73725e-60		0.0336911	0.189848	0.859144		0.830763	5
		ENSG00000162892	ENSG00000162892	1	207074136	rs94872	1	207086845	C	T	0.422619	0.0158	0.0222	0.4759		0.140756	0.00871718	1.19221e-58		0.112251	0.157872	0.477071		0.352041	20
		ENSG00000162894	ENSG00000162894	1	207087161	rs291086	1	207097071	A	G	0.377976	0.0224	0.0224	0.3164		0.145379	0.00794901	1.0126e-74		0.15408	0.15431	0.318033		0.628411	20
		ENSG00000180667	ENSG00000180667	1	207221759	rs116992638	1	207200467	G	A	0.0724206	0.2158	0.1006	0.03196		0.369344	0.0538952	7.23172e-12		0.584279	0.285407	0.0406405		0.692095	6
		ENSG00000123836	ENSG00000123836	1	207238585	rs2629649	1	207169190	G	T	0.25	-0.0022	0.0234	0.9259		0.0518037	0.0083803	6.3455e-10		-0.042468	0.451758	0.925104		0.13879	15
		ENSG00000123843	ENSG00000123843	1	207267762	rs2842754	1	207257303	C	T	0.0724206	0.0179	0.0287	0.5331		-0.171598	0.00973328	1.44969e-69		-0.104314	0.167356	0.533085		0.576977	6
		ENSG00000123838	ENSG00000123838	1	207297962	rs12063500	1	207280764	T	C	0.197421	0.0111	0.0448	0.8053		2.03105	0.0153157	0		0.00546516	0.0220576	0.804314		0.0565674	7
		ENSG00000196352	ENSG00000196352	1	207514582	rs11120688	1	207486115	C	T	0.362103	-0.0186	0.0236	0.4318		-0.718709	0.00797395	0		0.0258797	0.0328379	0.430635		0.642339	15
		ENSG00000117322	ENSG00000117322	1	207645407	rs3813946	1	207627693	C	T	0.106151	0.0114	0.024	0.6353		0.131591	0.0103703	6.7876e-37		0.0866318	0.18251	0.635024		0.490977	12
		ENSG00000203710	ENSG00000203710	1	207741742	rs4618970	1	207661640	C	T	0.0386905	0.0036	0.0344	0.9175		-0.19489	0.0115462	6.40063e-64		-0.018472	0.176513	0.916654		0.730556	4
		ENSG00000236911	ENSG00000236911	1	207752585	rs6672474	1	207766708	G	T	0.34127	0.0069	0.0273	0.8004		-0.494539	0.0245868	5.56496e-90		-0.0139524	0.0552073	0.800479		0.29089	18
		ENSG00000197721	ENSG00000197721	1	207865109	rs11583381	1	207874172	T	G	0.0138889	-0.009	0.0462	0.8456		-0.434341	0.0294249	2.61379e-49		0.0207211	0.106377	0.845559		0.951836	4
		ENSG00000207790	ENSG00000207790	1	207975828	rs926631	1	208026977	T	C	0.348214	-0.0097	0.0202	0.6317		0.11261	0.019641	9.8437e-09		-0.086138	0.180008	0.632278		0.771253	7
		ENSG00000174059	ENSG00000174059	1	208071170	rs2796245	1	208030852	G	A	0.34127	-0.0315	0.0312	0.3135		-0.063723	0.011163	1.1404e-08		0.494327	0.497218	0.320133		0.966905	10
		ENSG00000076356	ENSG00000076356	1	208306626	rs114217947	1	208409764	A	G	0.137897	-0.0886	0.0499	0.07595		0.17926	0.017985	2.12121e-23		-0.494254	0.282749	0.0804585		0.850875	6
		ENSG00000196878	ENSG00000196878	1	209807013	rs12030655	1	209922123	T	G	0.212302	0.0213	0.0261	0.413		0.12555	0.00990582	8.19847e-37		0.169653	0.208315	0.415413		0.714394	20
		ENSG00000123689	ENSG00000123689	1	209849249	rs2076359	1	209823970	T	C	0.339286	-0.0246	0.0262	0.3474		-0.151386	0.00928201	8.43421e-60		0.162499	0.173354	0.348564		0.378883	9
		ENSG00000227591	ENSG00000227591	1	209866089	rs2272867	1	209929579	A	C	0.183532	0.0178	0.0262	0.4974		0.514384	0.0222864	7.25238e-118		0.0346045	0.0509568	0.497078		0.676727	20
		ENSG00000009790	ENSG00000009790	1	209942522	rs11119343	1	209943156	G	A	0.304563	-0.0054	0.0236	0.8182		-0.297404	0.00782968	0		0.0181571	0.0793548	0.819017		0.0888518	20
		ENSG00000117595	ENSG00000117595	1	209969250	rs846808	1	209980027	T	C	0.225198	0.0418	0.0213	0.04987		0.39482	0.00780969	0		0.105871	0.0539893	0.0498832		0.711217	20
		ENSG00000117597	ENSG00000117597	1	210016131	rs585191	1	210009739	A	G	0.22619	0.026	0.0229	0.2566		-0.443072	0.00865053	0		-0.0586812	0.0516973	0.256337		0.115622	20
		ENSG00000054392	ENSG00000054392	1	210675617	rs2294845	1	210553523	A	C	0.402778	-0.0339	0.0191	0.0757		0.0958732	0.00797243	2.60689e-33		-0.353592	0.20138	0.0791143		0.500997	20
		ENSG00000117625	ENSG00000117625	1	211460723	rs3125836	1	211388696	T	G	0.304563	-0.0245	0.0329	0.4569		-0.0717367	0.0114074	3.2034e-10		0.341527	0.461826	0.459595		0.693083	6
		ENSG00000082512	ENSG00000082512	1	211524122	rs4951523	1	211530044	T	G	0.383929	-0.0226	0.023	0.3254		0.16496	0.00810723	4.91547e-92		-0.137003	0.139591	0.326363		0.636534	20
		ENSG00000153363	ENSG00000153363	1	211581011	rs11119741	1	211610310	T	C	0.0505952	-0.0448	0.0259	0.08325		0.300347	0.0115633	9.69154e-149		-0.149161	0.0864246	0.0843641		0.926262	20
		ENSG00000170385	ENSG00000170385	1	211748497	rs59394132	1	211777821	C	T	0.0674603	-0.0061	0.0258	0.8117		-0.0730594	0.00997316	2.3783e-13		0.0834937	0.353321	0.813191		0.0809686	7
		ENSG00000123684	ENSG00000123684	1	211960456	rs75615271	1	212101892	A	G	0.0248016	0.0363	0.038	0.3395		0.339898	0.015188	6.24791e-111		0.106797	0.1119	0.339884		0.0871494	9
		ENSG00000066027	ENSG00000066027	1	212497039	rs12562618	1	212450399	G	A	0.395833	0.0363	0.0251	0.1488		0.784914	0.00896048	0		0.0462471	0.0319824	0.148172		0.709804	20
		ENSG00000201544	ENSG00000201544	1	212526225	rs4951583	1	212416078	C	T	0.335317	-0.0179	0.0227	0.4304		-0.0579331	0.0105184	3.63349e-08		0.308977	0.395827	0.435045		0.575788	10
		ENSG00000065600	ENSG00000065600	1	212562758	rs3767861	1	212537553	A	G	0.282738	-0.0122	0.023	0.5973		-0.270914	0.00895672	5.71317e-201		0.0450328	0.0849109	0.595867		0.993294	20
		ENSG00000117691	ENSG00000117691	1	212612971	rs600016	1	212621607	C	T	0.570437	0.0148	0.0214	0.4892		-0.185511	0.00810326	5.40566e-116		-0.0797796	0.11541	0.489394		0.638285	20
		ENSG00000260805	ENSG00000260805	1	212732124	rs2884515	1	212730334	C	T	0.491071	0.0137	0.0224	0.5391		0.231324	0.0213746	2.69622e-27		0.0592242	0.0969882	0.541443		0.338501	20
		ENSG00000162772	ENSG00000162772	1	212766397	rs3795837	1	212773328	C	A	0.274802	-0.02	0.03	0.5053		0.152203	0.0126526	2.4896e-33		-0.131403	0.197407	0.505638		0.86539	18
		ENSG00000123685	ENSG00000123685	1	212866543	rs2233925	1	212870292	T	C	0.1875	-0.0173	0.0306	0.5711		-0.458526	0.011154	0		0.0377296	0.0667418	0.571866		0.186512	20
		ENSG00000117697	ENSG00000117697	1	212932309	rs11120025	1	212955231	A	C	0.611111	-0.0511	0.0239	0.03278		0.260143	0.00786928	1.18984e-239		-0.19643	0.0920643	0.0328741		0.292488	20
		ENSG00000203705	ENSG00000203705	1	212977569	rs4951639	1	212975778	C	T	0.361111	-0.0531	0.0257	0.03861		0.284598	0.00930065	1.2315e-205		-0.186579	0.0905084	0.0392598		0.198566	20
		ENSG00000198468	ENSG00000198468	1	213028440	rs2279692	1	213030534	C	T	0.467262	-0.0221	0.0202	0.2743		-0.923383	0.00759066	0		0.0239337	0.021877	0.273948		0.136243	20
		ENSG00000162769	ENSG00000162769	1	213052151	rs12042181	1	213088494	C	T	0.452381	0.0048	0.0211	0.8211		0.331585	0.00860395	0		0.0144759	0.0636348	0.820047		0.000552085	20
		ENSG00000143494	ENSG00000143494	1	213144620	rs3104207	1	213192458	G	A	0.474206	-0.0125	0.0233	0.5905		0.0565068	0.00826051	7.88619e-12		-0.221212	0.413606	0.592762		0.698728	16
		ENSG00000174606	ENSG00000174606	1	213177346	rs3738806	1	213173457	C	T	0.473214	-0.0077	0.0252	0.7586		0.358507	0.00805836	0		-0.021478	0.0702932	0.759949		0.653061	20
		ENSG00000136643	ENSG00000136643	1	213336352	rs9430122	1	213438392	A	G	0.381944	-0.0147	0.0244	0.5474		-0.102429	0.00872193	7.59941e-32		0.143515	0.238528	0.547395		0.729575	15
		ENSG00000143499	ENSG00000143499	1	214482459	rs6540819	1	214478459	A	G	0.62004	-0.0293	0.0222	0.1866		0.254224	0.0118953	2.44517e-101		-0.115252	0.0874908	0.187735		0.323227	20
		ENSG00000092978	ENSG00000092978	1	217702379	rs7527314	1	217819557	T	C	0.0972222	-0.02	0.0261	0.443		-0.062699	0.00950158	4.145e-11		0.318984	0.419072	0.446556		0.138594	5
		ENSG00000067533	ENSG00000067533	1	218484977	rs10863387	1	218471383	C	T	0.378968	0.0397	0.0216	0.06621		0.266312	0.00790191	5.34884e-249		0.149073	0.0812283	0.0664707		0.804354	18
		ENSG00000092969	ENSG00000092969	1	218568769	rs12034138	1	218692641	T	C	0.25496	0.0485	0.0363	0.1806		0.0819862	0.0118893	5.35631e-12		0.591563	0.450992	0.189623		0.11492	7
		ENSG00000228063	ENSG00000228063	1	219303623	rs7543820	1	219307899	A	G	0.276786	-0.0263	0.0348	0.4509		-0.168093	0.0300038	2.114e-08		0.156461	0.208903	0.453879		0.497291	7
		ENSG00000143353	ENSG00000143353	1	219366696	rs10863439	1	219394080	C	A	0.641865	0.0259	0.0224	0.2488		-0.330549	0.0115235	5.90413e-181		-0.0783544	0.067821	0.247963		0.323602	20
		ENSG00000136628	ENSG00000136628	1	220180971	rs35451151	1	220135140	C	A	0.418651	0.0072	0.0225	0.7479		-0.218426	0.00786518	9.63897e-170		-0.0329631	0.103016	0.748984		0.98948	20
		ENSG00000162813	ENSG00000162813	1	220247314	rs72747386	1	220270681	T	C	0.111111	0.0025	0.0288	0.9299		0.0951313	0.0102329	1.45009e-20		0.0262795	0.302753	0.930829		0.96745	20
		ENSG00000067704	ENSG00000067704	1	220294412	rs149324758	1	220267581	T	G	0.0198413	0.0324	0.0823	0.694		0.165158	0.02641	4.01099e-10		0.196176	0.499298	0.694391		0.839183	12
		ENSG00000118873	ENSG00000118873	1	220383715	rs11118507	1	220407355	G	A	0.439484	-0.0036	0.0221	0.8705		-0.193677	0.00914894	1.82871e-99		0.0185876	0.114111	0.870604		0.927498	20
		ENSG00000162817	ENSG00000162817	1	220867843	rs75131119	1	220882497	C	T	0.0962302	0.0101	0.0529	0.8485		0.862819	0.0177031	0		0.0117058	0.0613111	0.848584		0.666064	20
		ENSG00000117791	ENSG00000117791	1	220939858	rs17008587	1	220939821	G	A	0.224206	0.0302	0.0281	0.2816		-0.217994	0.0219297	2.7715e-23		-0.138536	0.129654	0.285292		0.313242	15
		ENSG00000186205	ENSG00000186205	1	220973918	rs7526347	1	220961353	G	A	0.240079	-0.0628	0.0441	0.1541		0.757036	0.0198452	0		-0.0829552	0.0582941	0.154723		0.0148728	20
		ENSG00000238078	ENSG00000238078	1	221004184	rs11118620	1	221028508	C	T	0.411706	0.0603	0.0244	0.01359		0.552086	0.0232975	3.85352e-124		0.109222	0.0444357	0.013972		0.224054	20
		ENSG00000136630	ENSG00000136630	1	221055411	rs17514989	1	221215683	A	G	0.077381	0.0353	0.0273	0.1955		0.104119	0.00988011	5.75908e-26		0.339037	0.264167	0.199347		0.0821007	4
		ENSG00000143507	ENSG00000143507	1	221895142	rs11118911	1	222148997	T	C	0.173611	0.0234	0.0216	0.2804		-0.0973091	0.00853499	4.12399e-30		-0.240471	0.222973	0.280822		0.929091	20
		ENSG00000238042	ENSG00000238042	1	222103094	rs11118911	1	222148997	T	C	0.173611	0.0234	0.0216	0.2804		-0.585665	0.02073	1.34513e-175		-0.0399546	0.0369082	0.279014		0.961546	20
		ENSG00000143498	ENSG00000143498	1	222747259	rs6683071	1	222923351	A	G	0.199405	0.0107	0.0266	0.6873		-0.0915121	0.0105172	3.2839e-18		-0.116924	0.290982	0.687812		NA	NA
		ENSG00000225265	ENSG00000225265	1	222764770	rs6683071	1	222923351	A	G	0.199405	0.0107	0.0266	0.6873		-0.228739	0.0248225	3.1128e-20		-0.0467781	0.1164	0.687778		NA	NA
		ENSG00000162819	ENSG00000162819	1	222897216	rs6683071	1	222923351	A	G	0.199405	0.0107	0.0266	0.6873		0.146689	0.0114213	9.36681e-38		0.0729435	0.181425	0.687641		NA	NA
		ENSG00000197520	ENSG00000197520	1	222917348	rs6683071	1	222923351	A	G	0.199405	0.0107	0.0266	0.6873		-0.187609	0.0104335	2.72526e-72		-0.0570335	0.14182	0.68757		NA	NA
		ENSG00000187554	ENSG00000187554	1	223299686	rs1773710	1	223438548	C	T	0.380952	-0.0136	0.0226	0.5478		-0.119718	0.00800661	1.50241e-50		0.1136	0.18893	0.547651		0.690433	20
		ENSG00000143502	ENSG00000143502	1	223465852	rs35219153	1	223686790	C	T	0.116071	-0.0084	0.0442	0.8493		-0.851756	0.0270952	6.58358e-217		0.00986198	0.0518938	0.849276		0.31262	20
		ENSG00000203697	ENSG00000203697	1	223782392	rs6693911	1	223836237	T	C	0.334325	0.0188	0.0253	0.4578		-0.139548	0.0101056	2.24932e-43		-0.134721	0.181562	0.458082		0.704618	20
		ENSG00000162909	ENSG00000162909	1	223926507	rs6702233	1	223674090	T	C	0.0813492	-0.033	0.0533	0.5365		-0.185533	0.0171408	2.64961e-27		0.177866	0.287751	0.536492		0.960185	8
		ENSG00000143514	ENSG00000143514	1	224000637	rs61823581	1	224010099	A	G	0.0178571	0.02	0.036	0.5793		-0.283198	0.0142348	4.51396e-88		-0.0706219	0.127169	0.578663		0.963568	15
		ENSG00000232372	ENSG00000232372	1	224173156	rs6699339	1	224050693	T	C	0.360119	0.0086	0.0245	0.7262		-0.132181	0.0210125	3.1624e-10		-0.0650623	0.18564	0.725982		0.750592	20
		ENSG00000143756	ENSG00000143756	1	224325769	rs1826421	1	224339447	A	G	0.597222	0.0069	0.0227	0.7622		0.508821	0.00762101	0		0.0135608	0.0446134	0.761157		0.963494	18
		ENSG00000143753	ENSG00000143753	1	224372300	rs77612895	1	224644312	T	C	0.143849	0.0099	0.0519	0.8486		0.472695	0.0160865	8.66574e-190		0.0209437	0.109798	0.848723		0.380158	9
		ENSG00000237101	ENSG00000237101	1	224411530	rs10916414	1	224360772	G	A	0.0119048	-0.0406	0.0592	0.4932		0.324836	0.0507414	1.5356e-10		-0.124986	0.183289	0.495296		0.800606	5
		ENSG00000143748	ENSG00000143748	1	224466562	rs77225843	1	224515071	T	C	0.110119	-0.0269	0.0459	0.5581		-0.676404	0.0183112	1.07774e-298		0.0397691	0.0678674	0.557887		0.755175	12
		ENSG00000143771	ENSG00000143771	1	224555856	rs12758579	1	224644167	T	C	0.0178571	0.0224	0.0245	0.361		-0.457878	0.00941639	0		-0.0489214	0.0535172	0.360652		0.99031	7
		ENSG00000143815	ENSG00000143815	1	225602915	rs78962574	1	225595790	C	T	0.0456349	0.024	0.0295	0.4172		-0.0939804	0.0129048	3.27449e-13		-0.255372	0.315848	0.418786		0.237966	20
		ENSG00000234476	ENSG00000234476	1	225643995	rs9804142	1	225673847	C	T	0.287698	-0.023	0.0242	0.34		-0.181783	0.0230157	2.8296e-15		0.126525	0.134086	0.345371		0.542861	20
		ENSG00000143742	ENSG00000143742	1	225971849	rs3820231	1	225970284	A	G	0.325397	0.0219	0.0264	0.4064		-0.15348	0.0153471	1.5148e-23		-0.14269	0.1726	0.408404		0.439939	20
		ENSG00000143819	ENSG00000143819	1	226015527	rs2740168	1	226020988	A	G	0.522817	-0.0404	0.0232	0.0822		0.0805214	0.00820692	1.0056e-22		-0.50173	0.292625	0.0864217		0.428775	20
		ENSG00000242861	ENSG00000242861	1	226031403	rs56301120	1	226032018	A	G	0.15873	0.0052	0.0392	0.8938		0.374788	0.0335309	5.26089e-29		0.0138745	0.1046	0.894475		0.666516	14
		ENSG00000196187	ENSG00000196187	1	226051653	rs6965	1	226033476	G	A	0.406746	-0.0088	0.0255	0.7299		0.403145	0.00815551	0		-0.0218284	0.0632543	0.730027		0.730842	20
		ENSG00000243709	ENSG00000243709	1	226086532	rs360078	1	226083977	A	G	0.195437	0.022	0.025	0.3795		0.0654363	0.0083174	3.6209e-15		0.336205	0.384433	0.381821		0.797333	12
		ENSG00000143811	ENSG00000143811	1	226109778	rs76889922	1	226104283	T	C	0.0625	0.0391	0.0389	0.3147		-0.268604	0.0128097	1.26411e-97		-0.145567	0.144989	0.315384		0.29452	12
		ENSG00000143751	ENSG00000143751	1	226178717	rs66514719	1	226199309	C	T	0.115079	-0.0263	0.0342	0.4417		-0.144935	0.0129259	3.52852e-29		0.181461	0.236522	0.44296		0.820049	20
		ENSG00000163041	ENSG00000163041	1	226254627	rs6678547	1	226258009	T	C	0.361111	-0.0169	0.0253	0.5044		0.65011	0.0163481	0		-0.0259956	0.038922	0.504204		0.965122	20
		ENSG00000182827	ENSG00000182827	1	226353405	rs72759069	1	226357793	A	C	0.0813492	0.0287	0.0307	0.349		-0.283878	0.0109761	1.7287e-147		-0.1011	0.108216	0.350178		0.00950452	20
		ENSG00000183814	ENSG00000183814	1	226458210	rs10799347	1	226474132	G	A	0.25496	-0.0144	0.024	0.5489		0.104015	0.0086081	1.2926e-33		-0.138441	0.23102	0.548998		0.924657	20
		ENSG00000143799	ENSG00000143799	1	226572086	rs3219023	1	226591056	C	T	0.3125	0.0244	0.0279	0.3817		0.447748	0.0103679	0		0.0544949	0.0623246	0.381915		0.1707	20
		ENSG00000228382	ENSG00000228382	1	226853554	rs12568026	1	226844678	T	C	0.281746	0.0032	0.0293	0.9118		-0.454251	0.0260403	3.81023e-68		-0.00704456	0.064503	0.913034		0.881777	20
		ENSG00000143772	ENSG00000143772	1	226873207	rs708778	1	226936308	T	C	0.573413	-0.0274	0.0214	0.2001		-0.115507	0.00814945	1.3348e-45		0.237215	0.186025	0.202245		0.725021	20
		ENSG00000143801	ENSG00000143801	1	227070845	rs10799378	1	227195871	G	A	0.334325	0.0114	0.0293	0.697		-0.131671	0.00936549	6.76472e-45		-0.0865792	0.222609	0.697328		0.427918	20
		ENSG00000163050	ENSG00000163050	1	227130241	rs12144369	1	227254045	T	C	0.47123	-0.0166	0.025	0.5075		-0.437579	0.00852862	0		0.037936	0.0571374	0.506726		0.360378	20
		ENSG00000143776	ENSG00000143776	1	227341870	rs80127429	1	227439357	A	G	0.0555556	0.0244	0.0336	0.4662		-0.156693	0.0121919	8.35984e-38		-0.155718	0.214774	0.468431		0.405276	9
		ENSG00000181450	ENSG00000181450	1	227799415	rs6671825	1	227865438	G	T	0.583333	0.0122	0.0228	0.5936		-0.0488932	0.00817502	2.2204e-09		-0.249524	0.468185	0.594062		0.270536	8
		ENSG00000081692	ENSG00000081692	1	227920619	rs3088389	1	227919190	A	G	0.155754	0.0421	0.0223	0.0596		0.299854	0.00926088	5.49267e-230		0.140401	0.0744957	0.0594715		0.767529	20
		ENSG00000143740	ENSG00000143740	1	227942583	rs12566948	1	227974279	T	G	0.0287698	-0.0493	0.0407	0.226		0.230739	0.0141433	7.79692e-60		-0.213661	0.176875	0.227056		0.418766	4
		ENSG00000143761	ENSG00000143761	1	228278636	rs964941	1	228193857	G	A	0.394841	-0.0567	0.0222	0.01083		0.058313	0.00803209	3.8709e-13		-0.972339	0.403575	0.0159827		0.000977807	20
		ENSG00000162910	ENSG00000162910	1	228295696	rs849749	1	228296745	C	T	0.175595	-0.0517	0.0222	0.02001		-0.176663	0.00856556	1.64411e-94		0.292648	0.126462	0.020661		0.619813	20
		ENSG00000143774	ENSG00000143774	1	228332174	rs75176484	1	228551517	A	G	0.270833	-0.0204	0.0219	0.3516		0.0891012	0.0122351	3.27929e-13		-0.228953	0.247791	0.355497		0.00882755	20
		ENSG00000198835	ENSG00000198835	1	228342540	rs4653920	1	228375407	A	C	0.253968	-0.0417	0.0219	0.05666		0.0629412	0.00832489	4.01209e-14		-0.662523	0.358809	0.0648265		0.48044	20
		ENSG00000181873	ENSG00000181873	1	228361737	rs10916277	1	228386374	T	C	0.228175	-0.0427	0.0231	0.06458		0.159592	0.0091526	4.33689e-68		-0.267557	0.145555	0.0660352		0.868126	20
		ENSG00000162913	ENSG00000162913	1	228396286	rs512406	1	228452334	G	A	0.19246	-0.0357	0.0227	0.1163		-0.342024	0.0190585	5.15739e-72		0.104379	0.066624	0.117189		0.653516	20
		ENSG00000154358	ENSG00000154358	1	228481204	rs1557026	1	228383367	A	G	0.146825	-0.0414	0.022	0.05941		0.172986	0.00830906	2.91193e-96		-0.239325	0.127696	0.060906		0.493497	20
		ENSG00000154370	ENSG00000154370	1	228587957	rs12072922	1	228687796	A	G	0.0357143	-0.0699	0.034	0.03947		0.108873	0.0139702	6.5333e-15		-0.642033	0.322975	0.0468256		0.614215	5
		ENSG00000162931	ENSG00000162931	1	228600101	rs10916322	1	228660718	G	A	0.0208333	-0.0447	0.0395	0.2579		0.0757929	0.0134892	1.9229e-08		-0.589765	0.531622	0.267271		NA	NA
		ENSG00000181218	ENSG00000181218	1	228645312	rs10753451	1	228715019	G	T	0.0952381	0.0254	0.0312	0.4145		-0.24694	0.0115916	1.05569e-100		-0.102859	0.126439	0.415926		0.399982	20
		ENSG00000168159	ENSG00000168159	1	228679114	rs12072922	1	228687796	A	G	0.0357143	-0.0699	0.034	0.03947		0.406528	0.0138742	1.0071e-188		-0.171944	0.0838407	0.0402825		0.153251	9
		ENSG00000215811	ENSG00000215811	1	228698181	rs10916331	1	228683139	G	A	0.275794	0.0006	0.038	0.9879		0.201304	0.0330137	1.0767e-09		0.00298056	0.188769	0.987402		0.131997	12
		ENSG00000116574	ENSG00000116574	1	228876620	rs484947	1	229165488	C	A	0.563492	0.0502	0.0247	0.04187		0.251582	0.00887275	7.38756e-177		0.199538	0.0984308	0.0426432		0.456972	17
		ENSG00000168118	ENSG00000168118	1	229424231	rs237819	1	229452387	C	T	0.50496	-0.0315	0.0234	0.1772		0.185059	0.00894377	4.14015e-95		-0.170216	0.126713	0.17917		0.727318	19
		ENSG00000154429	ENSG00000154429	1	229467899	rs237802	1	229461801	G	T	0.520833	-0.0225	0.0217	0.3005		0.382781	0.00809195	0		-0.0587804	0.056704	0.299914		0.583191	20
		ENSG00000226920	ENSG00000226920	1	229576399	rs927204	1	229681006	T	C	0.313492	0.0284	0.0313	0.3642		-0.116995	0.0165669	1.6412e-12		-0.242745	0.269731	0.368147		0.631373	3
		ENSG00000069248	ENSG00000069248	1	229610574	rs34804247	1	229620685	T	C	0.157738	0.0018	0.0285	0.9499		-0.322946	0.00998938	2.7465e-229		-0.00557369	0.0882503	0.949641		0.0445417	13
		ENSG00000228058	ENSG00000228058	1	230140693	rs9431833	1	230139055	C	T	0.43254	0.0261	0.0278	0.3475		-0.15531	0.0222807	3.1559e-12		-0.168051	0.180613	0.352139		0.382958	6
		ENSG00000143641	ENSG00000143641	1	230305703	rs75890787	1	230335303	G	A	0.103175	0.0074	0.0332	0.8245		-0.075439	0.0113248	2.71231e-11		-0.0980925	0.440337	0.823717		0.656035	8
		ENSG00000177614	ENSG00000177614	1	230509433	rs3761949	1	230707208	T	C	0.0168651	0.0101	0.0263	0.6997		0.150795	0.0104287	2.18061e-47		0.0669784	0.174471	0.701056		0.896183	11
		ENSG00000135775	ENSG00000135775	1	230803981	rs1637940	1	230714916	G	A	0.446429	-0.0077	0.0202	0.7024		0.122707	0.00797817	2.21568e-53		-0.0627509	0.16467	0.703151		0.353562	17
		ENSG00000119280	ENSG00000119280	1	230989100	rs6699891	1	230999502	T	C	0.0644841	-0.0197	0.0269	0.4642		0.27983	0.0104737	2.96346e-157		-0.0703999	0.0961659	0.464128		0.992946	18
		ENSG00000143643	ENSG00000143643	1	231078305	rs9431911	1	231081606	T	C	0.40873	-0.0409	0.0239	0.08729		-0.217141	0.00852744	4.96548e-143		0.188357	0.110315	0.0877393		0.00207517	20
		ENSG00000173409	ENSG00000173409	1	231125534	rs77978557	1	231115754	C	T	0.123016	-0.0321	0.0358	0.3695		-0.497172	0.0132743	5.20967e-307		0.0645651	0.0720279	0.370044		0.581931	20
		ENSG00000182118	ENSG00000182118	1	231165348	rs4310430	1	231172881	G	T	0.541667	-0.0179	0.0219	0.4135		0.404121	0.00806523	0		-0.0442937	0.054199	0.41379		0.798137	20
		ENSG00000143633	ENSG00000143633	1	231368221	rs4658911	1	231427220	T	C	0.117063	-0.0354	0.0357	0.3214		-0.189579	0.01211	3.08079e-55		0.186729	0.188689	0.322363		0.81535	20
		ENSG00000116906	ENSG00000116906	1	231395336	rs578945	1	231410115	C	T	0.372024	-0.0405	0.0223	0.06996		0.192353	0.00787409	8.49746e-132		-0.21055	0.116253	0.0701184		0.781149	20
		ENSG00000116903	ENSG00000116903	1	231471039	rs2064766	1	231468953	G	A	0.477183	-0.0242	0.0257	0.3463		0.24312	0.00937521	2.88745e-148		-0.0995394	0.105779	0.346698		0.0205051	20
		ENSG00000010072	ENSG00000010072	1	231481809	rs2295420	1	231485640	C	T	0.475198	0.0011	0.0234	0.9635		0.171436	0.00841001	2.28152e-92		0.00641638	0.136494	0.962507		0.148786	20
		ENSG00000135766	ENSG00000135766	1	231530143	rs513913	1	231542336	T	G	0.0367063	0.0262	0.0349	0.4528		-0.317377	0.0139154	3.85423e-115		-0.0825517	0.110023	0.453068		0.397709	8
		ENSG00000233461	ENSG00000233461	1	231661218	rs1765788	1	231666227	T	C	0.551587	0.0199	0.0231	0.3907		0.223494	0.00998187	4.92584e-111		0.0890404	0.103435	0.389329		0.442144	20
		ENSG00000116918	ENSG00000116918	1	231683334	rs1765794	1	231656418	A	G	0.554563	0.0093	0.0228	0.6838		0.081575	0.00823824	4.08033e-23		0.114005	0.279734	0.683605		0.527747	20
		ENSG00000162946	ENSG00000162946	1	231969789	rs1655305	1	231727447	A	G	0.237103	-0.004	0.023	0.8629		-0.236795	0.00825695	7.11593e-181		0.0168922	0.0971321	0.861936		0.373444	20
		ENSG00000116991	ENSG00000116991	1	232615507	rs10797583	1	232742459	T	C	0.16369	0.0191	0.0274	0.4851		0.446967	0.00888223	0		0.0427324	0.0613079	0.485794		0.926359	12
		ENSG00000212916	ENSG00000212916	1	232943367	rs6684497	1	232937035	C	T	0.305556	-0.0177	0.0307	0.5646		-0.279874	0.0119422	1.84522e-121		0.0632427	0.109725	0.564363		0.78761	20
		ENSG00000135778	ENSG00000135778	1	233100449	rs13381	1	233086456	C	T	0.18254	0.005	0.024	0.8354		0.983473	0.00833729	0		0.00508403	0.0244034	0.834969		0.202526	20
		ENSG00000135749	ENSG00000135749	1	233275670	rs72757900	1	233065095	T	C	0.143849	-0.0061	0.0257	0.8128		0.0859538	0.0102039	3.6509e-17		-0.0709684	0.299117	0.812455		0.53389	12
		ENSG00000143674	ENSG00000143674	1	233492204	rs12728443	1	233460627	G	A	0.0664683	0.0384	0.0396	0.3324		0.334474	0.0135336	7.48879e-135		0.114807	0.118486	0.332569		0.97696	11
		ENSG00000183780	ENSG00000183780	1	234250470	rs6662048	1	234449742	A	G	0.411706	-0.0344	0.0242	0.1545		-0.31247	0.00789787	0		0.110091	0.0774974	0.155442		0.291276	13
		ENSG00000231663	ENSG00000231663	1	234508946	rs561118	1	234554811	A	G	0.0714286	0.0438	0.0352	0.2129		0.730339	0.0264436	6.63532e-168		0.0599721	0.0482457	0.213847		0.68963	8
		ENSG00000168275	ENSG00000168275	1	234514498	rs7523348	1	234511503	A	G	0.513889	0.01	0.0216	0.6415		-0.387265	0.00851015	0		-0.0258221	0.0557787	0.643408		0.535813	17
		ENSG00000059588	ENSG00000059588	1	234570954	rs75725417	1	234615971	C	T	0.0803571	0.0203	0.0648	0.7547		-0.596498	0.0240107	3.0779e-136		-0.034032	0.108643	0.754093		0.891396	6
		ENSG00000168264	ENSG00000168264	1	234742643	rs572486	1	234786065	A	C	0.030754	-0.0432	0.0268	0.107		0.118263	0.00969383	3.11587e-34		-0.365288	0.228583	0.110032		0.0118361	4
		ENSG00000227630	ENSG00000227630	1	234864269	rs12726475	1	234861320	T	C	0.030754	0.0225	0.0578	0.6966		0.218647	0.0257287	1.92549e-17		0.102905	0.26463	0.697376		NA	NA
		ENSG00000237520	ENSG00000237520	1	235094357	rs16844292	1	235099547	C	T	0.0337302	0.0414	0.0357	0.2461		0.570243	0.0303111	5.90987e-79		0.0726006	0.0627237	0.247082		NA	NA
		ENSG00000238005	ENSG00000238005	1	235099449	rs16844292	1	235099547	C	T	0.0337302	0.0414	0.0357	0.2461		0.677428	0.019653	2.30624e-260		0.0611135	0.0527291	0.246453		NA	NA
		ENSG00000258082	ENSG00000258082	1	235115972	rs58346045	1	235100916	T	C	0.0337302	0.0508	0.042	0.2264		-0.456483	0.0282271	7.97347e-59		-0.111286	0.0922648	0.227758		NA	NA
		ENSG00000188739	ENSG00000188739	1	235309635	rs66533903	1	235324047	C	A	0.0208333	-0.0501	0.0341	0.1421		-0.0918804	0.0135557	1.2185e-11		0.545274	0.379754	0.151041		0.683028	9
		ENSG00000232686	ENSG00000232686	1	235333820	rs72756085	1	235424830	T	C	0.0228175	-0.0463	0.0352	0.1881		0.226323	0.034974	9.72282e-11		-0.204574	0.15871	0.197404		0.736537	8
		ENSG00000054267	ENSG00000054267	1	235393241	rs72756074	1	235397022	G	A	0.0228175	-0.047	0.035	0.1792		0.122466	0.0127071	5.54699e-22		-0.383779	0.288554	0.183515		0.433278	8
		ENSG00000152904	ENSG00000152904	1	235499256	rs16832524	1	235436071	G	A	0.0228175	-0.0451	0.0351	0.1988		0.394555	0.0125437	3.64314e-217		-0.114306	0.0890351	0.199202		0.270266	10
		ENSG00000116957	ENSG00000116957	1	235571479	rs12405889	1	235597252	T	G	0.343254	-0.0063	0.0222	0.7773		0.261018	0.00785449	3.75272e-242		-0.0241363	0.0850547	0.776584		0.429847	9
		ENSG00000162885	ENSG00000162885	1	235640509	rs2453247	1	235684570	G	T	0.326389	0.0122	0.0229	0.5939		0.497091	0.00777405	0		0.0245428	0.0460696	0.594219		0.439312	9
		ENSG00000143669	ENSG00000143669	1	235935640	rs74762581	1	236100219	G	A	0.126984	0.0286	0.0301	0.3426		0.107403	0.0105566	2.59051e-24		0.266286	0.281472	0.344123		0.00250759	3
		ENSG00000116962	ENSG00000116962	1	236183796	rs10924179	1	236259821	T	C	0.311508	-0.0054	0.0283	0.8488		-0.135249	0.00945852	2.21342e-46		0.0399263	0.209262	0.848686		0.0532162	13
		ENSG00000077585	ENSG00000077585	1	236345498	rs7543562	1	236306825	A	G	0.371032	-0.0139	0.0231	0.5456		0.415312	0.00807826	0		-0.0334688	0.0556247	0.54738		0.0209595	8
		ENSG00000086619	ENSG00000086619	1	236412087	rs1749600	1	236382319	C	T	0.508929	-0.0299	0.0228	0.19		0.207597	0.00808993	3.17065e-145		-0.144029	0.109971	0.190299		0.0691643	20
		ENSG00000186197	ENSG00000186197	1	236579888	rs660351	1	236519182	A	G	0.394841	-0.0374	0.0227	0.09913		-0.133284	0.00905672	5.04382e-49		0.280604	0.171377	0.101558		0.000392182	20
		ENSG00000116977	ENSG00000116977	1	236698790	rs1041939	1	236711618	C	A	0.180556	-0.082	0.058	0.1575		-1.16952	0.0198676	0		0.0701145	0.0496075	0.157542		0.305435	20
		ENSG00000119285	ENSG00000119285	1	236740054	rs4233465	1	236767826	T	C	0.524802	-0.0372	0.0253	0.1405		-0.118656	0.00831009	2.9752e-46		0.31351	0.214348	0.143571		0.707097	20
		ENSG00000116984	ENSG00000116984	1	237012945	rs73129143	1	237002002	C	A	0.0535714	-0.1868	0.0899	0.03774		0.501125	0.0281155	4.61901e-71		-0.372762	0.180611	0.0390284		0.120757	7
		ENSG00000198626	ENSG00000198626	1	237667432	rs2275692	1	237993724	T	C	0.0545635	-0.0243	0.0264	0.3564		-0.175797	0.00988902	1.06529e-70		0.138228	0.150374	0.357979		0.340658	5
		ENSG00000233355	ENSG00000233355	1	239880224	rs10802792	1	239862144	C	T	0.0704365	0.0432	0.0429	0.3138		-1.48432	0.0341994	0		-0.0291042	0.0289099	0.314068		0.52825	18
		ENSG00000180875	ENSG00000180875	1	240714161	rs4659995	1	240835685	A	G	0.47123	-0.01	0.0245	0.6838		-0.0529659	0.00808566	5.73059e-11		0.188801	0.463459	0.683734		NA	NA
		ENSG00000182901	ENSG00000182901	1	241226042	rs1915876	1	241501210	T	C	0.255952	0.0004	0.0291	0.9886		-0.109844	0.00969739	9.62312e-30		-0.00364152	0.264921	0.989033		0.832545	3
		ENSG00000117009	ENSG00000117009	1	241727189	rs3819976	1	241695792	C	T	0.135913	-0.1328	0.0686	0.05298		-0.599324	0.0230235	2.20817e-149		0.221583	0.114778	0.0535413		0.910352	13
		ENSG00000203668	ENSG00000203668	1	241795693	rs12038871	1	241793326	G	A	0.184524	-0.048	0.0272	0.07769		0.128013	0.00897254	3.50369e-46		-0.374962	0.214098	0.079884		0.394741	7
		ENSG00000054277	ENSG00000054277	1	241797041	rs676750	1	241796284	A	G	0.236111	0.002	0.0262	0.9396		-0.39586	0.00942283	0		-0.0050523	0.0661852	0.939152		0.740014	6
		ENSG00000253326	ENSG00000253326	1	243218929	rs61833885	1	243397188	A	C	0.0496032	0.0257	0.0356	0.4696		-0.372947	0.0280715	2.806e-40		-0.0689107	0.0955969	0.471004		0.718534	15
		ENSG00000143702	ENSG00000143702	1	243353190	rs12741781	1	243428152	G	T	0.214286	0.0471	0.0237	0.04668		0.331368	0.0134128	9.35712e-135		0.142138	0.0717526	0.0475977		0.179705	10
		ENSG00000054282	ENSG00000054282	1	243541357	rs7535162	1	243425689	G	T	0.213294	0.0436	0.0238	0.06709		0.547364	0.0115163	0		0.0796545	0.0435134	0.0671642		0.208712	10
		ENSG00000117020	ENSG00000117020	1	243832958	rs67027895	1	243667216	T	C	0.255952	-0.0275	0.0242	0.2549		0.116648	0.00960447	6.08342e-34		-0.235752	0.208368	0.257877		0.967098	20
		ENSG00000035687	ENSG00000035687	1	244593616	rs3127475	1	244491928	C	T	0.162698	-0.0194	0.0284	0.4933		-0.523286	0.0106647	0		0.0370734	0.0542777	0.494586		0.539219	8
		ENSG00000179397	ENSG00000179397	1	244711079	rs3006010	1	244631554	T	C	0.532738	-0.0059	0.0252	0.8158		0.130094	0.0123742	7.4942e-26		-0.0453517	0.193754	0.814931		0.802951	8
		ENSG00000121644	ENSG00000121644	1	244844286	rs2813915	1	244842425	T	C	0.625	-0.0017	0.0242	0.9449		0.06284	0.00883576	1.1437e-12		-0.0270528	0.385124	0.943999		0.551499	6
		ENSG00000203667	ENSG00000203667	1	245003491	rs1053700	1	245006827	G	A	0.0109127	-0.035	0.0363	0.3355		0.400149	0.0125939	1.51853e-221		-0.0874674	0.090758	0.335174		0.948724	4
		ENSG00000203666	ENSG00000203666	1	245211736	rs600025	1	245191095	A	C	0.146825	-0.0138	0.024	0.5671		0.407583	0.00816797	0		-0.0338581	0.0588876	0.565317		0.631906	9
		ENSG00000162849	ENSG00000162849	1	245595510	rs907015	1	245419312	G	A	0.606151	-0.0179	0.0226	0.428		-0.0633248	0.0080095	2.6536e-15		0.28267	0.358677	0.430644		0.513433	13
		ENSG00000185420	ENSG00000185420	1	246291628	rs10924756	1	246666882	G	A	0.280754	-0.0111	0.0268	0.6782		0.165901	0.00869135	3.17699e-81		-0.0669076	0.161581	0.678814		0.303153	20
		ENSG00000162851	ENSG00000162851	1	246716744	rs10924772	1	246696596	G	A	0.335317	0.007	0.0226	0.7553		0.0810177	0.00798047	3.24639e-24		0.0864008	0.279081	0.756872		0.385506	19
		ENSG00000162852	ENSG00000162852	1	246780816	rs3795472	1	246829873	G	A	0.313492	0.0264	0.0228	0.2466		-0.113078	0.00812666	5.17936e-44		-0.233468	0.202328	0.248539		0.373487	20
		ENSG00000260698	ENSG00000260698	1	246846893	rs6683786	1	246840223	G	A	0.28869	0.0302	0.027	0.2638		0.263262	0.0240884	8.37657e-28		0.114715	0.103095	0.265835		0.212398	20
		ENSG00000143653	ENSG00000143653	1	246909394	rs10802440	1	246874875	T	C	0.451389	-0.0572	0.023	0.01277		-0.307272	0.00809131	0		0.186154	0.0750125	0.0130779		0.386303	20
		ENSG00000260855	ENSG00000260855	1	246937338	rs3795465	1	246939856	A	G	0.395833	0.0301	0.0228	0.1863		0.382515	0.0192936	1.77618e-87		0.0786897	0.0597375	0.187752		0.886911	20
		ENSG00000227953	ENSG00000227953	1	246947501	rs4926459	1	246947793	T	C	0.229167	0.0292	0.0236	0.2169		0.178064	0.0098669	8.38991e-73		0.163986	0.132848	0.217057		0.515223	20
		ENSG00000223519	ENSG00000223519	1	246964250	rs4926459	1	246947793	T	C	0.229167	0.0292	0.0236	0.2169		0.339452	0.0195303	1.1533e-67		0.0860209	0.0696997	0.217141		0.576111	20
		ENSG00000153207	ENSG00000153207	1	247048840	rs10924875	1	247125750	T	C	0.438492	-0.0428	0.0218	0.04995		0.2224	0.00823306	1.03978e-160		-0.192446	0.0982802	0.0502138		0.861371	20
		ENSG00000135747	ENSG00000135747	1	247175481	rs12141826	1	247200639	C	T	0.126984	-0.0301	0.0289	0.2988		0.142518	0.0103055	1.69428e-43		-0.211201	0.203355	0.298999		0.160094	20
		ENSG00000188295	ENSG00000188295	1	247265469	rs12138526	1	247268302	C	T	0.133929	0.0213	0.022	0.3344		0.240515	0.00834595	1.27257e-182		0.0885601	0.0915222	0.333226		0.0015786	20
		ENSG00000196418	ENSG00000196418	1	247310297	rs6700824	1	247287601	A	G	0.12004	-0.0112	0.0233	0.6291		-0.287353	0.00877211	2.36648e-235		0.0389764	0.0810936	0.630776		0.177287	20
		ENSG00000259865	ENSG00000259865	1	247351205	rs56338561	1	247373894	C	T	0.27877	0.0015	0.0233	0.9484		0.362132	0.0206188	4.7141e-69		0.00414214	0.0643417	0.94867		0.27741	20
		ENSG00000227671	ENSG00000227671	1	247362974	rs10924958	1	247358618	C	T	0.399802	-0.0033	0.0224	0.8818		-0.277833	0.010641	2.83658e-150		0.0118776	0.0806253	0.88288		0.506252	20
		ENSG00000263568	ENSG00000263568	1	247365315	rs55768801	1	247362990	A	G	0.324405	0.0053	0.0247	0.8296		-0.26124	0.0224379	2.49679e-31		-0.0202878	0.094565	0.830127		0.590054	20
		ENSG00000252516	ENSG00000252516	1	247367917	rs6693807	1	247393655	C	T	0.296627	-0.0184	0.0215	0.3934		-0.18985	0.0251431	4.3259e-14		0.0969185	0.113972	0.39512		0.102972	20
		ENSG00000232347	ENSG00000232347	1	247389559	rs6691539	1	247372672	T	C	0.276786	-0.0061	0.0232	0.7921		0.378593	0.0229941	6.56797e-61		-0.0161123	0.0612873	0.79263		0.198432	20
		ENSG00000162714	ENSG00000162714	1	247477931	rs56399534	1	247466538	C	T	0.52381	-0.0157	0.0228	0.4917		0.207149	0.00885458	4.85035e-121		-0.0757907	0.110113	0.491265		0.775613	20
		ENSG00000162711	ENSG00000162711	1	247595934	rs10925027	1	247612562	T	C	0.534722	-0.0102	0.0226	0.6507		0.268662	0.00799263	1.05803e-247		-0.0379659	0.0841282	0.651783		0.782351	20
		ENSG00000227135	ENSG00000227135	1	247689017	rs10925061	1	247654993	C	T	0.265873	-0.0476	0.0229	0.0375		0.213392	0.0157786	1.1256e-41		-0.223063	0.108574	0.0399294		0.176374	20
		ENSG00000169224	ENSG00000169224	1	247705676	rs12029308	1	247697508	A	G	0.463294	0.0133	0.0235	0.5715		-0.139946	0.00987276	1.30839e-45		-0.0950364	0.168055	0.571729		0.362561	20
		ENSG00000162722	ENSG00000162722	1	248031004	rs7536995	1	248012098	C	T	0.207341	0.0033	0.0259	0.8976		-0.373895	0.00900795	0		-0.00882601	0.0692712	0.898614		0.405583	20
		ENSG00000238243	ENSG00000238243	1	248045863	rs11204522	1	248016772	T	C	0.207341	0.0017	0.0258	0.9471		-0.392548	0.00986092	0		-0.00433068	0.0657245	0.947464		0.335931	20
		ENSG00000175137	ENSG00000175137	1	249112740	rs12041628	1	249087481	A	G	0.263889	-0.0104	0.0405	0.7977		-0.196159	0.0132429	1.2181e-49		0.0530182	0.206496	0.797371		0.0674534	14
		ENSG00000171161	ENSG00000171161	1	249138062	rs75810186	1	249064471	T	C	0.154762	-0.0008	0.0325	0.9796		0.0854384	0.0110629	1.1362e-14		-0.00936347	0.380393	0.980362		0.777432	5
		ENSG00000171163	ENSG00000171163	1	249148774	rs6685512	1	249068006	C	T	0.155754	-0.0043	0.0326	0.8948		0.0603969	0.0110246	4.2919e-08		-0.0711957	0.539919	0.895092		0.98234	4
		ENSG00000233084	ENSG00000233084	1	249231011	rs7536197	1	249200918	G	A	0.0575397	-0.1044	0.0573	0.06854		-0.474018	0.066895	1.3804e-12		0.220245	0.124813	0.0776324		0.953683	10
		ENSG00000184731	ENSG00000184731	2	42842	rs13385130	2	38101	C	T	0.139881	-0.0848	0.0904	0.3484		0.281615	0.0345049	3.30621e-16		-0.30112	0.323119	0.351379		0.127714	12
		ENSG00000035115	ENSG00000035115	2	242064	rs7605824	2	280819	A	G	0.246032	0.0304	0.0233	0.192		-0.813834	0.00698941	0		-0.0373541	0.0286317	0.192016		0.00282069	20
		ENSG00000143727	ENSG00000143727	2	271211	rs300731	2	165674	C	T	0.569444	-0.0038	0.0224	0.8653		0.113162	0.00800441	2.23387e-45		-0.0335803	0.197961	0.865301		0.124838	20
		ENSG00000189292	ENSG00000189292	2	284204	rs366330	2	178356	C	A	0.439484	-0.0034	0.0226	0.8791		0.126954	0.00813172	6.01281e-55		-0.0267813	0.178025	0.880421		0.0201316	20
		ENSG00000151353	ENSG00000151353	2	672387	rs17042334	2	668685	T	C	0.156746	0.0429	0.0314	0.1722		-0.237469	0.011102	1.66273e-101		-0.180655	0.132497	0.172736		0.233526	18
		ENSG00000235688	ENSG00000235688	2	945640	rs66856644	2	750472	G	A	0.31746	-0.0387	0.0254	0.1278		0.394143	0.0235511	7.21275e-63		-0.0981878	0.0647102	0.129179		0.837837	20
		ENSG00000172554	ENSG00000172554	2	1158969	rs11692130	2	761562	C	T	0.319444	-0.0323	0.0251	0.199		0.106852	0.0099314	5.37501e-27		-0.302287	0.236579	0.201339		0.956132	20
		ENSG00000115705	ENSG00000115705	2	1462739	rs732609	2	1499927	C	A	0.40873	0.0124	0.0226	0.5836		0.103932	0.00815461	3.31542e-37		0.119309	0.217651	0.583579		0.950718	20
		ENSG00000130508	ENSG00000130508	2	1692141	rs7577301	2	1803057	T	C	0.548611	0.0106	0.0246	0.6648		0.557515	0.00938198	0		0.0190129	0.0441255	0.666554		0.597513	20
		ENSG00000186487	ENSG00000186487	2	2063958	rs7577301	2	1803057	T	C	0.548611	0.0106	0.0246	0.6648		0.153762	0.00836745	2.03752e-75		0.0689378	0.160032	0.666631		0.810828	15
		ENSG00000032389	ENSG00000032389	2	3287174	rs3792156	2	3196859	T	C	0.0248016	0.0314	0.0391	0.4208		0.304128	0.0142998	2.24654e-100		0.103246	0.128656	0.422265		0.849336	11
		ENSG00000171853	ENSG00000171853	2	3436155	rs4641971	2	3481857	T	G	0.387897	-0.0435	0.0214	0.04245		0.550741	0.00848441	0		-0.0789845	0.0388758	0.0421826		0.835324	20
		ENSG00000225234	ENSG00000225234	2	3485596	rs12993215	2	3473727	C	T	0.382937	-0.0425	0.0215	0.04772		-0.232535	0.010829	2.76062e-102		0.182768	0.0928501	0.0490196		0.150963	20
		ENSG00000182551	ENSG00000182551	2	3512598	rs9678134	2	3508620	C	T	0.421627	-0.0422	0.0234	0.07138		0.352724	0.00819355	0		-0.11964	0.066399	0.0715708		0.717598	20
		ENSG00000235078	ENSG00000235078	2	3525007	rs10205909	2	3526603	G	A	0.186508	0.0346	0.0238	0.1449		-0.15537	0.0208892	1.0238e-13		-0.222694	0.156081	0.153643		0.00623255	6
		ENSG00000171865	ENSG00000171865	2	3599294	rs12987176	2	3599463	A	G	0.172619	0.0213	0.0287	0.4582		-0.096191	0.0103607	1.6293e-20		-0.221435	0.299317	0.459421		0.404936	9
		ENSG00000234171	ENSG00000234171	2	3607703	rs10197283	2	3586529	C	T	0.590278	0.02	0.0225	0.3756		-0.432942	0.0182476	1.94437e-124		-0.0461956	0.0520065	0.374398		0.108676	20
		ENSG00000171863	ENSG00000171863	2	3625652	rs34862026	2	3635342	G	A	0.0416667	0.0379	0.0421	0.3673		0.118991	0.0171279	3.7261e-12		0.318511	0.356766	0.371979		0.322544	4
		ENSG00000118004	ENSG00000118004	2	3667237	rs2071639	2	3628383	A	C	0.18254	-0.0075	0.0335	0.823		0.233209	0.0128288	7.62557e-74		-0.03216	0.143659	0.822863		0.58101	6
		ENSG00000205837	ENSG00000205837	2	6889375	rs7600900	2	6941288	C	A	0.375	-0.0178	0.0236	0.4515		0.135963	0.00987503	3.94858e-43		-0.130918	0.173836	0.451385		NA	NA
		ENSG00000225964	ENSG00000225964	2	6974620	rs16865717	2	7032618	T	C	0.240079	0.0361	0.0244	0.139		-0.117895	0.0211372	2.4386e-08		-0.306205	0.214121	0.152702		0.107995	4
		ENSG00000228203	ENSG00000228203	2	7055610	rs410210	2	7167313	T	C	0.166667	-0.0041	0.0219	0.8527		-0.111779	0.0199206	2.0093e-08		0.0366797	0.196032	0.851574		0.698117	4
		ENSG00000151692	ENSG00000151692	2	7132970	rs10153810	2	7048241	A	G	0.0287698	-0.0235	0.0308	0.4455		0.148756	0.0112573	7.26551e-40		-0.157977	0.207395	0.446228		NA	NA
		ENSG00000223884	ENSG00000223884	2	7210434	rs309304	2	7181486	A	G	0.277778	0.0061	0.021	0.7706		0.180676	0.0229448	3.42379e-15		0.0337621	0.116309	0.771603		0.999177	11
		ENSG00000235576	ENSG00000235576	2	7868384	rs16866429	2	7849600	T	C	0.141865	-0.0713	0.0538	0.1851		-0.386122	0.0409365	4.01579e-21		0.184657	0.140703	0.189389		NA	NA
		ENSG00000236790	ENSG00000236790	2	8335826	rs7557740	2	8529486	G	A	0.196429	-0.021	0.0254	0.4082		-0.0770048	0.0107774	8.99959e-13		0.27271	0.332051	0.41148		0.540637	11
		ENSG00000236008	ENSG00000236008	2	8711942	rs10929547	2	8740722	A	C	0.563492	-0.0354	0.0249	0.1553		-0.139852	0.019568	8.86952e-13		0.253124	0.181533	0.163207		NA	NA
		ENSG00000115738	ENSG00000115738	2	8821779	rs10174728	2	8442052	A	G	0.441468	0.053	0.0232	0.02207		-0.120849	0.00860696	8.77178e-45		-0.438565	0.1945	0.0241439		0.523302	20
		ENSG00000260837	ENSG00000260837	2	8862040	rs13390180	2	8948165	G	A	0.383929	0.0252	0.0243	0.2985		-0.102746	0.00940538	8.8315e-28		-0.245264	0.237568	0.301887		0.69749	7
		ENSG00000134313	ENSG00000134313	2	8921584	rs56249990	2	9240279	G	A	0.0585317	-0.0039	0.032	0.9043		-0.117826	0.0212048	2.7508e-08		0.0330995	0.271651	0.903021		0.993595	12
		ENSG00000143797	ENSG00000143797	2	9068381	rs62120042	2	9203521	T	G	0.0168651	-0.022	0.0273	0.421		-0.144634	0.00986363	1.10589e-48		0.152108	0.189037	0.421024		0.962545	10
		ENSG00000151693	ENSG00000151693	2	9446353	rs148146124	2	9535791	T	C	0.0277778	-0.0614	0.035	0.07923		0.13175	0.0145016	1.0351e-19		-0.466034	0.270562	0.0849847		0.941736	18
		ENSG00000119185	ENSG00000119185	2	9553640	rs28568480	2	9557392	G	A	0.0168651	-0.0253	0.0289	0.3802		0.174784	0.0104295	4.90035e-63		-0.14475	0.165572	0.381987		0.843271	15
		ENSG00000119203	ENSG00000119203	2	9588463	rs7561588	2	9619204	A	G	0.0724206	-0.0813	0.0431	0.05919		0.28274	0.0214839	1.4791e-39		-0.287543	0.153994	0.0618697		0.999817	10
		ENSG00000134330	ENSG00000134330	2	9625229	rs4599081	2	9513850	G	T	0.0277778	-0.0565	0.0347	0.1032		-0.113955	0.0141552	8.25241e-16		0.495811	0.310673	0.110505		0.975904	17
		ENSG00000151694	ENSG00000151694	2	9662268	rs10063	2	9629731	C	T	0.0188492	-0.0137	0.0278	0.6216		0.222403	0.0100323	6.90226e-109		-0.0615999	0.125029	0.622236		0.887875	13
		ENSG00000134308	ENSG00000134308	2	9747622	rs12474379	2	9854090	G	T	0.0952381	0.0379	0.033	0.2504		-0.116085	0.0190284	1.0567e-09		-0.326486	0.289269	0.259042		0.710422	3
		ENSG00000115750	ENSG00000115750	2	10029014	rs6432044	2	10041284	A	C	0.314484	0.0061	0.0245	0.8018		-0.406066	0.00781536	0		-0.0150222	0.0603356	0.803379		0.122676	20
		ENSG00000269973	ENSG00000269973	2	10078104	rs6432044	2	10041284	A	C	0.314484	0.0061	0.0245	0.8018		-0.458216	0.0182621	6.23583e-139		-0.0133125	0.0534709	0.803386		0.116094	19
		ENSG00000134317	ENSG00000134317	2	10113876	rs6721359	2	10133973	A	G	0.140873	-0.028	0.029	0.3354		-0.304002	0.0111515	1.2241e-163		0.0921046	0.0954538	0.334589		0.795558	20
		ENSG00000260077	ENSG00000260077	2	10180004	rs6747078	2	10177158	G	A	0.190476	0.0121	0.028	0.6671		0.454569	0.020968	3.22441e-104		0.0266186	0.0616091	0.6657		0.248579	10
		ENSG00000172059	ENSG00000172059	2	10188969	rs744034	2	10124808	T	C	0.112103	-0.0106	0.0334	0.7517		0.301777	0.0119801	5.18163e-140		-0.0351253	0.110687	0.750986		0.807349	12
		ENSG00000163009	ENSG00000163009	2	10316680	rs17267630	2	10349858	A	C	0.241071	0.0012	0.0246	0.9614		0.0485969	0.0087282	2.5798e-08		0.024693	0.506225	0.961096		0.503238	7
		ENSG00000115756	ENSG00000115756	2	10505379	rs3771134	2	10547160	T	C	0.230159	-0.0547	0.025	0.02839		0.37877	0.00985516	0		-0.144415	0.06611	0.0289282		0.312245	13
		ENSG00000115758	ENSG00000115758	2	10584362	rs11674615	2	10564528	T	C	0.0714286	0.06	0.029	0.03882		-0.133905	0.01143	1.06541e-31		-0.44808	0.219924	0.0416063		0.727519	7
		ENSG00000115761	ENSG00000115761	2	10770496	rs9287721	2	10815833	G	A	0.19246	0.0213	0.0238	0.3718		0.0749107	0.00848519	1.0618e-18		0.284339	0.31934	0.373254		0.109019	14
		ENSG00000143882	ENSG00000143882	2	10893505	rs1734343	2	10937037	G	T	0.445437	-0.0168	0.0223	0.451		-0.0820564	0.0087581	7.30839e-21		0.204737	0.272641	0.452689		0.903134	15
		ENSG00000143870	ENSG00000143870	2	10950810	rs1734338	2	10935528	T	C	0.449405	-0.0163	0.0223	0.4657		-0.328031	0.0115463	1.52157e-177		0.0496904	0.0680039	0.464963		0.920325	16
		ENSG00000162976	ENSG00000162976	2	11307162	rs10203916	2	11451984	C	T	0.0585317	-0.0802	0.0318	0.01173		-0.322262	0.0123021	2.96694e-151		0.248866	0.0991337	0.0120593		0.488725	6
		ENSG00000134318	ENSG00000134318	2	11404171	rs10176416	2	11366800	A	G	0.378968	-0.0009	0.0224	0.9684		0.159824	0.00791778	1.31563e-90		-0.00563121	0.140155	0.967951		0.0321106	17
		ENSG00000134324	ENSG00000134324	2	11892628	rs4076903	2	11861920	C	T	0.366071	0.0197	0.0216	0.36		0.242803	0.00847839	2.26803e-180		0.0811357	0.0890061	0.361993		0.523545	20
		ENSG00000071575	ENSG00000071575	2	12869937	rs10185404	2	12870393	A	G	0.178571	-0.0045	0.0238	0.8496		0.221048	0.0092755	1.579e-125		-0.0203576	0.107672	0.850038		0.414922	4
		ENSG00000151779	ENSG00000151779	2	15504243	rs57660181	2	15291996	A	G	0.194444	0.0207	0.0281	0.4606		-0.0616746	0.0106877	7.899e-09		-0.335633	0.459315	0.464947		0.462174	6
		ENSG00000079785	ENSG00000079785	2	15751268	rs807616	2	15787986	A	G	0.345238	0.0036	0.0227	0.8732		-0.163199	0.0119985	3.91766e-42		-0.0220589	0.139103	0.874		0.998066	6
		ENSG00000197872	ENSG00000197872	2	16789163	rs1024924	2	16838500	A	G	0.0386905	-0.072	0.0429	0.09344		-0.259278	0.0221344	1.0831e-31		0.277694	0.167149	0.096642		0.570133	16
		ENSG00000163029	ENSG00000163029	2	17913294	rs2081601	2	17942230	T	G	0.109127	0.0512	0.0356	0.1498		-0.535483	0.012533	0		-0.0956146	0.0665197	0.150608		0.948843	3
		ENSG00000178295	ENSG00000178295	2	17950878	rs7596139	2	17557050	T	C	0.0664683	-0.0072	0.0264	0.7854		-0.0839357	0.00937452	3.44069e-19		0.0857799	0.314672	0.78516		0.842455	9
		ENSG00000228784	ENSG00000228784	2	20076714	rs2276606	2	20069414	A	G	0.595238	0.0015	0.0224	0.9456		0.175134	0.00936376	4.64469e-78		0.00856486	0.127903	0.946611		0.79698	17
		ENSG00000183891	ENSG00000183891	2	20099075	rs7563410	2	20096936	A	C	0.174603	0.0224	0.0402	0.5769		1.10996	0.0136109	0		0.0201809	0.0362183	0.57739		0.842126	20
		ENSG00000118965	ENSG00000118965	2	20149956	rs1017446	2	20089224	C	T	0.404762	0.0117	0.0242	0.6281		-0.141405	0.00856533	3.16079e-61		-0.082741	0.171213	0.628908		0.395772	20
		ENSG00000068697	ENSG00000068697	2	20242100	rs1016316	2	20235109	C	T	0.348214	-0.0044	0.0255	0.8617		-0.0868383	0.00990513	1.83489e-18		0.0506689	0.293706	0.863032		0.662552	20
		ENSG00000055917	ENSG00000055917	2	20500223	rs10187080	2	20484709	A	G	0.207341	0.0082	0.0231	0.7229		-0.0902998	0.00827876	1.0625e-27		-0.0908087	0.25595	0.722746		0.431569	8
		ENSG00000143878	ENSG00000143878	2	20648017	rs72792605	2	20627235	T	C	0.0644841	0.0371	0.0288	0.1974		-0.132398	0.00964961	7.643e-43		-0.280215	0.218482	0.199648		0.54938	3
		ENSG00000269976	ENSG00000269976	2	20786227	rs11695134	2	20827846	G	A	0.246032	0.005	0.0235	0.8295		0.134839	0.0210752	1.5743e-10		0.0370812	0.174378	0.831601		NA	NA
		ENSG00000118960	ENSG00000118960	2	20805528	rs4666319	2	20830098	T	C	0.695437	0.0225	0.023	0.3276		0.0694908	0.00855271	4.47361e-16		0.323784	0.33337	0.331426		NA	NA
		ENSG00000260396	ENSG00000260396	2	20878287	rs56353595	2	20871398	C	T	0.169643	0.0235	0.0239	0.3249		0.21229	0.0154224	4.13877e-43		0.110698	0.112869	0.326709		0.226347	3
		ENSG00000118961	ENSG00000118961	2	20953335	rs1437405	2	20929067	C	T	0.467262	0.0455	0.0245	0.06268		-0.407561	0.00827577	0		-0.11164	0.0601564	0.0634787		0.0137405	20
		ENSG00000119771	ENSG00000119771	2	23769784	rs6756357	2	23676698	A	G	0.433532	-0.0102	0.0211	0.6297		-0.0862873	0.00814816	3.32301e-26		0.11821	0.244786	0.62916		0.526423	15
		ENSG00000173960	ENSG00000173960	2	24188967	rs7608623	2	23948953	G	T	0.223214	0.0228	0.0225	0.312		0.28516	0.00799815	2.10199e-278		0.0799552	0.078935	0.311096		0.0730677	20
		ENSG00000163026	ENSG00000163026	2	24262327	rs12469126	2	24277104	G	A	0.0367063	0.038	0.029	0.1905		0.137628	0.0111391	4.55475e-35		0.276107	0.211895	0.192562		0.529331	14
		ENSG00000119782	ENSG00000119782	2	24279561	rs12713147	2	24259352	C	T	0.0367063	0.0369	0.029	0.2041		0.250209	0.0205507	4.21358e-34		0.147477	0.116534	0.205684		0.529069	10
		ENSG00000115129	ENSG00000115129	2	24304517	rs10191964	2	24287598	A	G	0.0446429	0.0076	0.0279	0.7859		-0.613375	0.00996134	0		-0.0123905	0.0454865	0.785315		0.14736	19
		ENSG00000219626	ENSG00000219626	2	24345952	rs10188130	2	24358786	T	C	0.0376984	0.038	0.0292	0.1934		-0.432298	0.0220513	1.42372e-85		-0.0879023	0.0676946	0.194111		0.323465	13
		ENSG00000198399	ENSG00000198399	2	24504658	rs10195436	2	24436112	C	T	0.21131	-0.0173	0.0232	0.4552		-0.0726491	0.00832502	2.62438e-18		0.238131	0.320507	0.457493		0.666959	20
		ENSG00000084676	ENSG00000084676	2	24854177	rs13036166	2	24708638	A	C	0.423611	0.0302	0.0241	0.2102		0.14411	0.00799903	1.45915e-72		0.209561	0.167637	0.211266		0.485878	20
		ENSG00000138092	ENSG00000138092	2	25030625	rs111376384	2	25144591	T	C	0.0119048	-0.0846	0.035	0.01555		-0.106821	0.0125324	1.5467e-17		0.791976	0.34057	0.0200481		NA	NA
		ENSG00000138031	ENSG00000138031	2	25092373	rs6753096	2	25055630	T	C	0.28373	0.0242	0.0227	0.2877		0.117178	0.00938518	8.96913e-36		0.206524	0.194428	0.288139		0.410663	20
		ENSG00000115137	ENSG00000115137	2	25180734	rs2241834	2	25180436	T	C	0.249008	-0.0048	0.034	0.8867		-0.287753	0.0119896	2.7674e-127		0.016681	0.118159	0.887733		0.0110594	20
		ENSG00000224165	ENSG00000224165	2	25228411	rs59979714	2	25283747	T	C	0.249008	0.0091	0.028	0.7456		-0.2759	0.0248711	1.35359e-28		-0.0329829	0.101529	0.745287		0.186576	20
		ENSG00000084710	ENSG00000084710	2	25321621	rs3754861	2	25393722	C	A	0.0992063	-0.0867	0.0457	0.05757		0.126054	0.016219	7.72561e-15		-0.687801	0.373188	0.0653231		0.749019	4
		ENSG00000115138	ENSG00000115138	2	25387747	rs3754861	2	25393722	C	A	0.0992063	-0.0867	0.0457	0.05757		0.582229	0.0157125	1.48097e-300		-0.14891	0.0785942	0.0581356		0.125387	20
		ENSG00000119772	ENSG00000119772	2	25510652	rs7583409	2	25491056	G	A	0.24504	0.0804	0.0228	0.0004246		-0.112197	0.00864726	1.70041e-38		-0.7166	0.210586	0.000666803		0.00372017	4
		ENSG00000138101	ENSG00000138101	2	25748285	rs17391976	2	25894556	C	A	0.22619	-0.0477	0.0233	0.04066		-0.128344	0.0137901	1.3149e-20		0.371657	0.185883	0.0455639		0.0481368	4
		ENSG00000217643	ENSG00000217643	2	26045578	rs6710966	2	26071263	G	A	0.0962302	-0.0238	0.0246	0.3337		-0.195714	0.0221431	9.69247e-19		0.121606	0.126445	0.336183		0.363044	4
		ENSG00000084733	ENSG00000084733	2	26308649	rs13025837	2	26244444	T	G	0.0873016	0.0819	0.0288	0.004457		-0.0888814	0.0154927	9.63679e-09		-0.921452	0.36165	0.0108371		0.942946	15
		ENSG00000157833	ENSG00000157833	2	26404246	rs76499314	2	26476234	C	T	0.0396825	-0.0051	0.0721	0.9439		-0.298407	0.0308641	4.10748e-22		0.0170908	0.241623	0.94361		0.0192911	7
		ENSG00000084754	ENSG00000084754	2	26440549	rs11552518	2	26455127	A	G	0.145833	0.0579	0.0261	0.02641		-0.238685	0.00998164	2.2759e-126		-0.242579	0.109819	0.0271812		0.191341	20
		ENSG00000138029	ENSG00000138029	2	26489687	rs4665832	2	26404775	A	G	0.135913	0.0478	0.0292	0.1011		0.145048	0.00956014	5.40352e-52		0.329545	0.202481	0.103622		0.0809448	20
		ENSG00000173567	ENSG00000173567	2	26550363	rs1049987	2	26413817	T	C	0.134921	0.0644	0.0261	0.01355		0.115058	0.00967284	1.2565e-32		0.559715	0.23167	0.015692		0.0783262	20
		ENSG00000138018	ENSG00000138018	2	26575087	rs116395709	2	26563194	T	G	0.0376984	-0.0835	0.0625	0.1818		0.232033	0.0239165	2.96228e-22		-0.359863	0.2719	0.185666		0.462913	11
		ENSG00000115155	ENSG00000115155	2	26730818	rs58826374	2	26733238	T	C	0.0595238	0.0041	0.0271	0.8798		-0.227824	0.00965845	5.11812e-123		-0.0179964	0.118954	0.879748		0.963822	6
		ENSG00000213699	ENSG00000213699	2	26995625	rs11692689	2	27013618	C	T	0.293651	-0.0008	0.0251	0.9754		-0.167577	0.00940801	5.68319e-71		0.00477391	0.149782	0.974574		0.188235	3
		ENSG00000084764	ENSG00000084764	2	27221772	rs13032059	2	27233789	T	C	0.227183	0.0023	0.0228	0.9201		0.148155	0.00806411	2.19335e-75		0.0155242	0.153895	0.919649		0.329354	18
		ENSG00000119777	ENSG00000119777	2	27260170	rs11126857	2	27297757	A	G	0.22619	0.0009	0.0215	0.9678		-0.0481395	0.00816671	3.7559e-09		-0.0186957	0.44663	0.966611		0.269964	16
		ENSG00000138030	ENSG00000138030	2	27316627	rs2119026	2	27310393	G	A	0.22619	0.0091	0.023	0.6927		0.462817	0.00842494	0		0.0196622	0.049697	0.692369		0.202747	16
		ENSG00000138028	ENSG00000138028	2	27331876	rs2304681	2	27315252	A	G	0.231151	0.0097	0.023	0.6713		0.0713669	0.00843621	2.683e-17		0.135917	0.322678	0.673597		0.365295	16
		ENSG00000143994	ENSG00000143994	2	27350181	rs1275513	2	27370970	C	T	0.702381	0.0271	0.0207	0.1907		-0.0799804	0.00793551	6.85583e-24		-0.338833	0.260988	0.194194		0.0604972	16
		ENSG00000138073	ENSG00000138073	2	27355583	rs2289358	2	27355991	T	G	0.173611	0.0131	0.0313	0.6758		-0.159787	0.0108992	1.1559e-48		-0.0819842	0.195966	0.675684		0.295465	14
		ENSG00000138074	ENSG00000138074	2	27429140	rs62130680	2	27458790	C	T	0.142857	0.0349	0.0317	0.2702		-0.577621	0.0109361	0		-0.0604202	0.0548922	0.271024		3.06412e-06	15
		ENSG00000138085	ENSG00000138085	2	27437470	rs2384575	2	27387429	C	T	0.164683	-0.0127	0.0247	0.6066		0.359192	0.0096544	5.66527e-303		-0.0353571	0.068772	0.607167		0.004099	13
		ENSG00000084774	ENSG00000084774	2	27453534	rs11126937	2	27489551	G	A	0.157738	-0.0178	0.0254	0.485		-0.186171	0.0136559	2.54878e-42		0.0956109	0.136614	0.484013		0.00524308	10
		ENSG00000115211	ENSG00000115211	2	27590286	rs6547692	2	27734972	G	A	0.482143	0.0557	0.0226	0.01378		-0.0725096	0.00878031	1.47891e-16		-0.768175	0.325268	0.0181928		0.118959	13
		ENSG00000115234	ENSG00000115234	2	27596692	rs74928908	2	27744089	G	A	0.338294	-0.0341	0.0284	0.2308		0.172356	0.0117236	6.29544e-49		-0.197846	0.165324	0.231416		0.0654715	20
		ENSG00000163795	ENSG00000163795	2	27601877	rs56120917	2	27603673	A	G	0.159722	-0.0056	0.0346	0.8722		-0.11766	0.0117306	1.1229e-23		0.0475946	0.294105	0.871441		0.00804667	13
		ENSG00000115241	ENSG00000115241	2	27618307	rs4665972	2	27598097	T	C	0.489087	0.0616	0.0232	0.007897		0.0976957	0.00820255	1.0447e-32		0.630529	0.243301	0.00955428		0.103682	18
		ENSG00000115216	ENSG00000115216	2	27657891	rs4665972	2	27598097	T	C	0.489087	0.0616	0.0232	0.007897		0.175981	0.00813221	7.55004e-104		0.350038	0.132821	0.0084036		0.219534	19
		ENSG00000157992	ENSG00000157992	2	27667290	rs6547692	2	27734972	G	A	0.482143	0.0557	0.0226	0.01378		-0.297695	0.0116722	1.75268e-143		-0.187104	0.0762702	0.0141602		0.143222	16
		ENSG00000198522	ENSG00000198522	2	27862744	rs13023094	2	27910706	C	A	0.334325	0.0413	0.0248	0.09611		-0.0968839	0.00992338	1.61961e-22		-0.426283	0.259674	0.10067		0.0637748	16
		ENSG00000119760	ENSG00000119760	2	27880177	rs3811644	2	27802805	G	A	0.338294	-0.0324	0.0255	0.204		0.084331	0.00966345	2.61979e-18		-0.3842	0.305568	0.208634		0.316756	10
		ENSG00000163798	ENSG00000163798	2	27902089	rs1881397	2	27832285	G	A	0.340278	-0.046	0.0263	0.07977		-0.154098	0.0139191	1.73449e-28		0.298511	0.172787	0.084056		0.044885	15
		ENSG00000243147	ENSG00000243147	2	28102769	rs13405762	2	27834615	C	A	0.338294	-0.0302	0.0255	0.2372		-0.105797	0.0096834	8.69635e-28		0.285452	0.24244	0.239029		0.301693	9
		ENSG00000223522	ENSG00000223522	2	28531942	rs1038693	2	28532309	A	G	0.34623	-0.0277	0.0226	0.2196		-0.3187	0.0219639	1.04419e-47		0.0869155	0.0711655	0.221967		0.0240824	12
		ENSG00000075426	ENSG00000075426	2	28627747	rs7590263	2	28645802	C	T	0.386905	-0.009	0.0234	0.7005		-0.0572362	0.0079863	7.67712e-13		0.157243	0.40942	0.700932		0.470365	4
		ENSG00000163803	ENSG00000163803	2	28773333	rs11127158	2	28690849	C	A	0.248016	-0.0072	0.0272	0.7915		0.47295	0.0100853	0		-0.0152236	0.0575123	0.791239		0.953663	17
		ENSG00000230730	ENSG00000230730	2	28871777	rs3752901	2	28856047	C	T	0.321429	-0.0101	0.0233	0.6644		0.740595	0.0197452	6.92479e-308		-0.0136377	0.0314633	0.66469		0.188842	20
		ENSG00000226833	ENSG00000226833	2	28945445	rs7598876	2	28974466	T	C	0.277778	-0.0566	0.0242	0.0192		-0.173668	0.0215554	7.83179e-16		0.32591	0.145099	0.0246966		0.84498	20
		ENSG00000213639	ENSG00000213639	2	29000156	rs10178852	2	28997835	C	T	0.450397	-0.0585	0.0229	0.01044		-0.457725	0.00771878	0		0.127806	0.0500765	0.010704		0.699243	20
		ENSG00000171103	ENSG00000171103	2	29082927	rs6707848	2	28988083	T	C	0.289683	-0.0519	0.024	0.03069		0.227307	0.0126755	6.54033e-72		-0.228325	0.106349	0.0317976		0.133727	20
		ENSG00000163811	ENSG00000163811	2	29144298	rs9309664	2	28939626	G	A	0.426587	-0.0667	0.0206	0.001163		0.0875684	0.00895236	1.3506e-22		-0.761691	0.247798	0.00211324		0.0396632	20
		ENSG00000189350	ENSG00000189350	2	29231858	rs11684304	2	29233967	C	T	0.345238	-0.0057	0.0222	0.7981		-0.243898	0.00928454	4.30258e-152		0.0233704	0.0910259	0.797376		0.373894	20
		ENSG00000115295	ENSG00000115295	2	29366540	rs11684304	2	29233967	C	T	0.345238	-0.0057	0.0222	0.7981		0.170526	0.00849894	1.51099e-89		-0.033426	0.130196	0.797383		0.372239	20
		ENSG00000119801	ENSG00000119801	2	30376603	rs13403749	2	30335918	G	A	0.219246	0.0284	0.036	0.4293		-0.075236	0.0118221	1.9657e-10		-0.377479	0.482157	0.433688		0.828285	6
		ENSG00000213626	ENSG00000213626	2	30500496	rs1662955	2	30670973	C	T	0.358135	-0.0112	0.0244	0.6469		-0.233643	0.00942322	1.03033e-135		0.0479364	0.104451	0.646279		0.505432	20
		ENSG00000172954	ENSG00000172954	2	30768591	rs1662955	2	30670973	C	T	0.358135	-0.0112	0.0244	0.6469		1.03736	0.00748044	0		-0.0107967	0.0235214	0.646224		0.583913	20
		ENSG00000162949	ENSG00000162949	2	30994522	rs7586583	2	31217341	C	T	0.215278	-0.0132	0.0248	0.5938		-0.0651532	0.00829977	4.16039e-15		0.202599	0.381515	0.595392		0.447333	20
		ENSG00000158089	ENSG00000158089	2	31255700	rs7586583	2	31217341	C	T	0.215278	-0.0132	0.0248	0.5938		-0.178538	0.00824626	5.97318e-104		0.0739338	0.138948	0.594659		0.446634	20
		ENSG00000013016	ENSG00000013016	2	31474596	rs645744	2	31463534	C	A	0.18254	-0.024	0.0264	0.3633		0.167352	0.00852838	9.83725e-86		-0.14341	0.15792	0.363816		0.214169	7
		ENSG00000021574	ENSG00000021574	2	32335693	rs67550529	2	32169565	C	T	0.116071	0.0074	0.0279	0.7913		-0.0744611	0.0102195	3.1882e-13		-0.0993808	0.374941	0.790965		0.153344	20
		ENSG00000152683	ENSG00000152683	2	32420190	rs11676456	2	32331511	G	A	0.427579	0.0363	0.026	0.1621		-0.0720179	0.00899391	1.1716e-15		-0.504042	0.366468	0.169006		0.463643	20
		ENSG00000091106	ENSG00000091106	2	32470222	rs385076	2	32489851	T	C	0.572421	0.0349	0.0255	0.1707		-0.240017	0.00809226	2.51285e-193		-0.145406	0.106355	0.171571		0.534307	20
		ENSG00000119820	ENSG00000119820	2	32519990	rs3752917	2	32354973	C	T	0.652778	0.0418	0.0225	0.06334		0.0660176	0.00797449	1.2463e-16		0.633164	0.349294	0.0698787		0.855549	20
		ENSG00000115760	ENSG00000115760	2	32713031	rs72798757	2	32565494	A	G	0.0446429	-0.0502	0.0389	0.1961		0.125101	0.0132441	3.52699e-21		-0.401277	0.313838	0.201034		0.435919	20
		ENSG00000018699	ENSG00000018699	2	32949608	rs17012060	2	32905437	G	A	0.128968	-0.0039	0.0277	0.8875		-0.242384	0.00989906	2.10312e-132		0.0160901	0.114283	0.888034		0.301001	20
		ENSG00000152689	ENSG00000152689	2	33725604	rs4491711	2	33776743	G	A	0.0803571	-0.0522	0.033	0.1141		0.375627	0.0143572	7.01081e-151		-0.138968	0.0880136	0.114351		0.329181	20
		ENSG00000150938	ENSG00000150938	2	36680673	rs10172196	2	36780549	A	G	0.121032	0.001	0.0208	0.9622		-0.169609	0.00952913	7.19426e-71		-0.00589591	0.122635	0.961655		0.946947	20
		ENSG00000217075	ENSG00000217075	2	36769179	rs10194100	2	36783127	C	T	0.197421	0.0078	0.0199	0.6946		-0.37716	0.0233356	9.28733e-59		-0.0206809	0.0527783	0.695173		0.826472	20
		ENSG00000171055	ENSG00000171055	2	36825900	rs10178965	2	36782656	A	G	0.195437	0.0086	0.0199	0.6646		0.638498	0.0076051	0		0.0134691	0.0311673	0.665629		0.801323	20
		ENSG00000205221	ENSG00000205221	2	36982884	rs1558701	2	37027819	C	T	0.179563	-0.0051	0.0246	0.8345		-0.292276	0.00857647	1.52038e-254		0.0174493	0.0841687	0.835765		0.45007	16
		ENSG00000268688	ENSG00000268688	2	37068428	rs1504	2	37066018	G	T	0.568452	0.0307	0.0243	0.2071		0.12036	0.0196667	9.35749e-10		0.255068	0.206151	0.215981		0.115338	17
		ENSG00000115808	ENSG00000115808	2	37132199	rs7424096	2	37188140	C	A	0.149802	0.0055	0.0251	0.8264		0.126539	0.00914709	1.59372e-43		0.0434649	0.198383	0.826575		0.879112	20
		ENSG00000008869	ENSG00000008869	2	37253505	rs6738282	2	37317457	C	A	0.25496	0.0176	0.0247	0.4779		0.172877	0.00903045	1.09022e-81		0.101806	0.142975	0.476429		0.790226	20
		ENSG00000152133	ENSG00000152133	2	37318990	rs6738282	2	37317457	C	A	0.25496	0.0176	0.0247	0.4779		0.093028	0.00920086	4.94788e-24		0.18919	0.26617	0.477216		0.792337	19
		ENSG00000055332	ENSG00000055332	2	37355280	rs1127906	2	37327244	A	G	0.234127	0.0202	0.0287	0.4819		-0.208553	0.00951669	1.89371e-106		-0.0968581	0.137686	0.481763		0.386299	20
		ENSG00000218739	ENSG00000218739	2	37432249	rs2110965	2	37472804	T	C	0.308532	-0.0323	0.0211	0.1265		0.474523	0.0181792	3.40621e-150		-0.0680683	0.0445421	0.126468		0.844017	20
		ENSG00000243788	ENSG00000243788	2	37441973	rs2300893	2	37481982	G	A	0.410714	0.0085	0.0227	0.7068		0.155581	0.0217243	7.97408e-13		0.054634	0.146104	0.70845		0.675706	20
		ENSG00000115816	ENSG00000115816	2	37443805	rs3213745	2	37458711	A	G	0.37004	0.0076	0.0228	0.74		-0.407864	0.00780434	0		-0.0186337	0.0559021	0.738888		0.810867	20
		ENSG00000003509	ENSG00000003509	2	37469660	rs2372993	2	37561929	T	C	0.400794	-0.0034	0.0228	0.882		0.17105	0.00898683	9.02044e-81		-0.0198772	0.133298	0.88146		0.0831709	20
		ENSG00000115825	ENSG00000115825	2	37514798	rs2110965	2	37472804	T	C	0.308532	-0.0323	0.0211	0.1265		0.299776	0.00785233	0		-0.107747	0.0704425	0.126122		0.828843	19
		ENSG00000115828	ENSG00000115828	2	37586091	rs7593932	2	37567226	G	A	0.381944	-0.0089	0.0229	0.6967		0.155743	0.00807947	8.47758e-83		-0.0571454	0.147067	0.697596		0.653325	20
		ENSG00000236213	ENSG00000236213	2	37850560	rs11688493	2	37887646	G	A	0.0535714	0.0215	0.0261	0.4087		0.410778	0.0217325	1.10651e-79		0.0523397	0.0635983	0.410523		0.10366	7
		ENSG00000163171	ENSG00000163171	2	37917321	rs6710421	2	37889438	A	G	0.318452	-0.0245	0.0252	0.3302		-0.119929	0.00820624	2.27351e-48		0.204287	0.210588	0.332008		0.730172	9
		ENSG00000225402	ENSG00000225402	2	38044581	rs7584584	2	38066556	A	G	0.199405	-0.019	0.0237	0.4237		-0.320572	0.0176717	1.52907e-73		0.059269	0.0740025	0.423186		0.295418	18
		ENSG00000237803	ENSG00000237803	2	38078403	rs7598641	2	38066716	C	T	0.199405	-0.0187	0.0235	0.4255		-0.703622	0.0192165	1.62097e-293		0.0265768	0.0334065	0.42629		0.30815	18
		ENSG00000115841	ENSG00000115841	2	38222307	rs79175155	2	38158517	G	A	0.116071	0.0358	0.0247	0.1471		0.123029	0.01031	7.96499e-33		0.290988	0.202241	0.150202		0.51962	20
		ENSG00000138061	ENSG00000138061	2	38315580	rs112158333	2	38365607	T	C	0.0406746	0.0042	0.0277	0.8798		0.423998	0.0109547	0		0.00990571	0.065331	0.879484		0.980458	20
		ENSG00000232973	ENSG00000232973	2	38355894	rs2256327	2	38291704	C	T	0.0168651	0.0181	0.0257	0.4818		-0.196119	0.0117783	2.98577e-62		-0.0922911	0.13116	0.48165		0.869397	17
		ENSG00000119787	ENSG00000119787	2	38563224	rs10201115	2	38463120	G	A	0.217262	0.0012	0.0217	0.9549		-0.0968683	0.00827905	1.26851e-31		-0.012388	0.224018	0.9559		0.826895	20
		ENSG00000143889	ENSG00000143889	2	38809924	rs13425086	2	38893184	A	G	0.213294	-0.0122	0.0333	0.7136		-0.305725	0.0136122	1.03113e-111		0.0399051	0.108936	0.714128		0.726173	20
		ENSG00000143891	ENSG00000143891	2	38930715	rs3097713	2	38964531	G	A	0.112103	0.0177	0.0267	0.5079		-0.236618	0.00888816	3.80713e-156		-0.0748042	0.112875	0.507513		0.860953	20
		ENSG00000152147	ENSG00000152147	2	38994137	rs6544175	2	39016626	T	C	0.190476	0.0083	0.0274	0.7611		0.0862349	0.00918311	5.96589e-21		0.0962488	0.317902	0.762071		0.743535	20
		ENSG00000163214	ENSG00000163214	2	39063973	rs1010858	2	39102671	C	T	0.208333	0.0211	0.0239	0.379		-0.254496	0.00847997	6.96768e-198		-0.0829091	0.0939518	0.377526		0.92368	20
		ENSG00000229692	ENSG00000229692	2	39220209	rs79378440	2	39338352	C	A	0.164683	0.0146	0.0445	0.7425		-0.245889	0.0367778	2.2967e-11		-0.0593764	0.181194	0.743142		0.638892	20
		ENSG00000115904	ENSG00000115904	2	39280011	rs10165968	2	39350851	A	G	0.19246	-0.0093	0.0421	0.825		0.452567	0.0145554	3.02298e-212		-0.0205494	0.0930272	0.825173		0.83929	20
		ENSG00000231312	ENSG00000231312	2	39778130	rs7597939	2	39814690	A	G	0.330357	-0.001	0.0213	0.9632		-0.161557	0.019084	2.54841e-17		0.00618975	0.131844	0.962555		0.941564	19
		ENSG00000138050	ENSG00000138050	2	39984803	rs17024145	2	39914681	G	A	0.573413	0.0085	0.0207	0.6814		0.134579	0.00813893	2.04698e-61		0.06316	0.153861	0.681438		0.316314	9
		ENSG00000227028	ENSG00000227028	2	40247971	rs2110922	2	40363644	A	C	0.519841	-0.0058	0.0212	0.7855		0.317462	0.021893	1.20099e-47		-0.0182699	0.0667915	0.784441		0.289431	19
		ENSG00000183023	ENSG00000183023	2	40588739	rs6737011	2	40651142	G	A	0.27877	0.0344	0.0223	0.1239		-0.200587	0.0079887	3.98617e-139		-0.171497	0.111383	0.123634		0.709803	18
		ENSG00000162878	ENSG00000162878	2	42280414	rs4952382	2	42108881	A	C	0.383929	0.0066	0.0226	0.7695		-0.115146	0.00871964	8.16655e-40		-0.0573184	0.19632	0.770314		0.0236236	18
		ENSG00000224875	ENSG00000224875	2	42383909	rs62140208	2	42325560	A	G	0.396825	-0.0042	0.0231	0.8564		-0.296025	0.0189395	4.54801e-55		0.014188	0.0780392	0.855735		0.775781	4
		ENSG00000143924	ENSG00000143924	2	42478089	rs62140208	2	42325560	A	G	0.396825	-0.0042	0.0231	0.8564		-0.462971	0.00767237	0		0.00907185	0.0498954	0.855726		0.253091	4
		ENSG00000115944	ENSG00000115944	2	42578418	rs1981664	2	42577170	A	G	0.271825	-0.0106	0.0225	0.6374		0.36114	0.00860332	0		-0.0293515	0.0623067	0.637583		0.472322	20
		ENSG00000057935	ENSG00000057935	2	42852898	rs10187451	2	42901823	A	C	0.363095	-0.0052	0.0232	0.8234		-0.105418	0.00820823	9.41551e-38		0.0493273	0.220109	0.822677		0.427217	20
		ENSG00000162881	ENSG00000162881	2	42990521	rs55704257	2	42938044	A	C	0.0486111	-0.0131	0.033	0.692		-0.204846	0.01201	3.14348e-65		0.0639506	0.161141	0.691469		0.980151	15
		ENSG00000162882	ENSG00000162882	2	43006981	rs3816183	2	43015719	T	C	0.197421	0.0176	0.0236	0.4572		-0.1478	0.00916757	1.78732e-58		-0.11908	0.159846	0.456292		0.145143	20
		ENSG00000226491	ENSG00000226491	2	43025108	rs11691418	2	43025422	T	C	0.189484	0.0259	0.0254	0.3069		0.140958	0.0229022	7.51721e-10		0.183742	0.182651	0.314429		0.306146	20
		ENSG00000224739	ENSG00000224739	2	43230847	rs7585537	2	43287337	T	C	0.121032	-0.0185	0.0309	0.5491		0.25633	0.0292908	2.111e-18		-0.0721726	0.12083	0.550301		0.0744325	11
		ENSG00000231826	ENSG00000231826	2	43260839	rs7589073	2	43288192	T	C	0.121032	-0.0215	0.0308	0.4859		0.304072	0.0255184	9.79226e-33		-0.070707	0.101466	0.485892		0.0772672	13
		ENSG00000230587	ENSG00000230587	2	43327356	rs75424859	2	43363993	G	T	0.118056	-0.0086	0.0376	0.8191		-0.45418	0.0314694	3.23619e-47		0.0189352	0.082797	0.819106		0.921022	11
		ENSG00000152518	ENSG00000152518	2	43451644	rs7563201	2	43561780	A	G	0.28373	-0.0222	0.0239	0.352		0.0680504	0.008082	3.76481e-17		-0.326229	0.353341	0.355867		0.165843	20
		ENSG00000234936	ENSG00000234936	2	43458622	rs113543283	2	43500281	G	A	0.0585317	0.0501	0.0326	0.1238		0.406181	0.0250019	2.3842e-59		0.123344	0.0806181	0.126022		NA	NA
		ENSG00000115970	ENSG00000115970	2	43608492	rs80332270	2	43629760	A	G	0.0347222	-0.0117	0.0326	0.7189		-0.116506	0.0130724	4.994e-19		0.100424	0.28004	0.719891		0.296435	5
		ENSG00000152527	ENSG00000152527	2	43929769	rs7563201	2	43561780	A	G	0.28373	-0.0222	0.0239	0.352		-0.172576	0.00800305	3.92972e-103		0.128639	0.138618	0.353403		0.256323	20
		ENSG00000138036	ENSG00000138036	2	44019163	rs147620605	2	44009852	A	G	0.0396825	0.0866	0.0802	0.2808		-0.468741	0.0263859	1.32412e-70		-0.18475	0.171412	0.281118		0.749216	15
		ENSG00000138095	ENSG00000138095	2	44168395	rs62137122	2	44247282	G	A	0.0763889	-0.0113	0.0322	0.7254		-0.317221	0.0121097	2.98254e-151		0.0356219	0.101516	0.725663		0.792263	5
		ENSG00000138032	ENSG00000138032	2	44433315	rs6722776	2	44405855	C	T	0.450397	0.0088	0.0232	0.7037		-0.0669974	0.00823773	4.18789e-16		-0.131348	0.346658	0.704763		0.781056	20
		ENSG00000138079	ENSG00000138079	2	44525616	rs73924248	2	44475365	T	G	0.188492	0.0143	0.0279	0.6083		0.0727933	0.0106854	9.59839e-12		0.196447	0.38436	0.609281		0.793021	16
		ENSG00000138078	ENSG00000138078	2	44566210	rs75141285	2	44561338	C	A	0.0198413	0.01	0.0416	0.8101		0.292418	0.0166873	9.49782e-69		0.0341977	0.142276	0.81005		0.00691758	20
		ENSG00000143919	ENSG00000143919	2	44794410	rs13426183	2	44812008	A	G	0.133929	0.0072	0.027	0.7892		0.250015	0.0106406	4.4395e-122		0.0287983	0.108001	0.789739		0.348519	15
		ENSG00000068784	ENSG00000068784	2	45727561	rs11680858	2	45719504	T	C	0.296627	-0.0126	0.024	0.5979		-0.26196	0.00863967	6.13499e-202		0.0480989	0.0916308	0.599638		0.317423	20
		ENSG00000171132	ENSG00000171132	2	46146806	rs687914	2	45878760	T	G	0.0486111	-0.0118	0.0264	0.6551		0.142569	0.00932284	8.59254e-53		-0.0827672	0.185253	0.655035		0.395425	13
		ENSG00000116016	ENSG00000116016	2	46567321	rs9677412	2	46632083	C	T	0.676587	-0.0382	0.0222	0.08525		-0.197021	0.00789454	1.81071e-137		0.193888	0.112946	0.086044		0.398308	19
		ENSG00000250565	ENSG00000250565	2	46743792	rs62134736	2	46766446	A	G	0.103175	0.056	0.0236	0.01777		-0.602317	0.00836678	0		-0.0929742	0.0392033	0.0177116		0.310975	20
		ENSG00000119729	ENSG00000119729	2	46789602	rs56059578	2	46776584	T	C	0.0813492	-0.0094	0.0259	0.7185		0.169577	0.0105574	4.68075e-58		-0.0554319	0.152772	0.716723		0.193089	12
		ENSG00000151665	ENSG00000151665	2	46826167	rs1451152	2	46800150	T	C	0.190476	0.0493	0.0216	0.02269		0.133794	0.0082151	1.23279e-59		0.368476	0.163019	0.0238014		0.344826	20
		ENSG00000119878	ENSG00000119878	2	46848218	rs1451153	2	46799852	T	G	0.205357	0.041	0.0213	0.05421		0.490992	0.00760732	0		0.0835045	0.0434009	0.0543512		0.585663	20
		ENSG00000171150	ENSG00000171150	2	46958179	rs28370327	2	46910064	C	A	0.498016	-0.0072	0.0234	0.7574		0.108533	0.00830931	5.45691e-39		-0.0663394	0.215663	0.758381		0.372824	20
		ENSG00000260977	ENSG00000260977	2	47006153	rs12466948	2	46992591	A	G	0.477183	0.0137	0.0225	0.5422		-0.151253	0.0193889	6.14189e-15		-0.0905766	0.14921	0.543823		0.236667	18
		ENSG00000239332	ENSG00000239332	2	47064991	rs2278713	2	47085954	T	C	0.394841	0.0342	0.0225	0.1283		-0.0869392	0.0109537	2.0713e-15		-0.393378	0.263505	0.135471		0.878266	20
		ENSG00000180398	ENSG00000180398	2	47149001	rs7601491	2	47150626	G	A	0.0803571	0.0172	0.0296	0.5623		-0.392697	0.0102565	0		-0.0437997	0.0753849	0.561231		0.201133	20
		ENSG00000068724	ENSG00000068724	2	47223286	rs736683	2	47210747	T	C	0.304563	-0.023	0.023	0.3169		-0.065962	0.0091153	4.6075e-13		0.348686	0.351999	0.321888		0.593136	20
		ENSG00000225187	ENSG00000225187	2	47296652	rs11695805	2	47316876	G	T	0.047619	-0.0697	0.0512	0.1736		0.322048	0.0549777	4.6904e-09		-0.216427	0.163219	0.184842		NA	NA
		ENSG00000143933	ENSG00000143933	2	47338208	rs77652838	2	47238228	T	C	0.166667	0.0652	0.0776	0.4007		-0.279179	0.0256953	1.6922e-27		-0.233542	0.278788	0.402196		0.675628	5
		ENSG00000095002	ENSG00000095002	2	47709779	rs61083258	2	47652455	T	C	0.169643	0.006	0.0325	0.8543		0.761485	0.0108178	0		0.00787934	0.0426799	0.853531		0.568323	19
		ENSG00000116062	ENSG00000116062	2	48022156	rs2651766	2	48044772	C	T	0.597222	-0.0172	0.0227	0.4495		0.297012	0.0117267	1.57866e-141		-0.0579101	0.0764621	0.448828		0.640081	17
		ENSG00000170802	ENSG00000170802	2	48574104	rs7565792	2	48649705	T	C	0.47619	-0.0042	0.0229	0.8531		0.224148	0.012055	3.60697e-77		-0.0187376	0.10217	0.854486		0.542966	20
		ENSG00000162869	ENSG00000162869	2	48705131	rs78538011	2	48668290	T	C	0.118056	0.0208	0.0504	0.6801		-0.407845	0.0187651	9.74663e-105		-0.0509998	0.123599	0.679882		0.687158	15
		ENSG00000243244	ENSG00000243244	2	48791273	rs17039250	2	48807796	C	A	0.377976	0.0369	0.0234	0.1152		0.206161	0.00911966	3.76588e-113		0.178986	0.113779	0.115696		0.793323	20
		ENSG00000179915	ENSG00000179915	2	50702658	rs1995584	2	51263149	A	G	0.463294	0.0012	0.0199	0.9536		-0.15888	0.0118663	6.99296e-41		-0.00755288	0.125253	0.951916		0.922421	20
		ENSG00000115239	ENSG00000115239	2	53923553	rs805435	2	54064783	C	A	0.156746	-0.001	0.0287	0.9718		-0.156848	0.0104664	9.09243e-51		0.0063756	0.18298	0.972205		0.386117	20
		ENSG00000143942	ENSG00000143942	2	53998631	rs2287645	2	54335433	A	C	0.302579	-0.0157	0.0228	0.4921		0.0917258	0.00912241	8.7321e-24		-0.171162	0.249149	0.492091		0.768379	20
		ENSG00000068912	ENSG00000068912	2	54030068	rs809281	2	54167809	A	G	0.157738	0.0025	0.0225	0.9124		0.0769654	0.00879866	2.18321e-18		0.0324821	0.292363	0.911535		0.718483	20
		ENSG00000265452	ENSG00000265452	2	54076300	rs9309252	2	54165772	G	A	0.272817	-0.0248	0.0286	0.3862		-0.18029	0.0308833	5.28949e-09		0.137556	0.160373	0.391046		0.739267	20
		ENSG00000119737	ENSG00000119737	2	54083588	rs6713523	2	54109239	G	A	0.25496	0.0053	0.0263	0.839		-0.0879942	0.0114296	1.3735e-14		-0.0602312	0.298986	0.840345		0.0177471	20
		ENSG00000068878	ENSG00000068878	2	54144590	rs2293360	2	54196772	G	T	0.270833	-0.0448	0.0354	0.2058		-0.365906	0.0136779	1.17985e-157		0.122436	0.0968543	0.206186		0.559184	20
		ENSG00000239235	ENSG00000239235	2	54252788	rs2293360	2	54196772	G	T	0.270833	-0.0448	0.0354	0.2058		-0.34542	0.0369394	8.6823e-21		0.129697	0.103418	0.209804		0.576344	20
		ENSG00000233266	ENSG00000233266	2	54278684	rs10168293	2	54200930	A	G	0.468254	-0.0013	0.0204	0.9491		0.42431	0.0195347	1.30488e-104		-0.0030638	0.0480783	0.949189		0.547942	20
		ENSG00000170634	ENSG00000170634	2	54437488	rs7592069	2	54354350	G	T	0.441468	-0.0067	0.0225	0.7642		-0.402122	0.00775565	0		0.0166616	0.0559541	0.765876		0.744879	20
		ENSG00000115306	ENSG00000115306	2	54790117	rs11892788	2	54784108	T	C	0.330357	-0.0033	0.0255	0.8956		0.354424	0.0091071	0		-0.00931088	0.0719481	0.897032		0.213146	20
		ENSG00000238018	ENSG00000238018	2	54889038	rs1510613	2	54971630	A	G	0.389881	0.0105	0.0191	0.5826		-0.115517	0.0206568	2.2421e-08		-0.0908958	0.166141	0.584309		0.343028	20
		ENSG00000214595	ENSG00000214595	2	55074896	rs13000120	2	55015024	G	A	0.126984	-0.0315	0.0215	0.1436		0.32865	0.0109047	1.51766e-199		-0.0958467	0.0654964	0.143361		0.880228	20
		ENSG00000115310	ENSG00000115310	2	55269541	rs12471379	2	55308451	A	G	0.242063	-0.0125	0.0223	0.5745		0.274206	0.0085147	1.56142e-227		-0.0455862	0.0813381	0.57517		0.116275	20
		ENSG00000162994	ENSG00000162994	2	55430813	rs17046778	2	55459373	G	T	0.28869	0.0147	0.0314	0.64		0.984235	0.0107756	0		0.0149355	0.0319034	0.63968		0.941318	20
		ENSG00000227799	ENSG00000227799	2	55452230	rs2968809	2	55323803	T	G	0.440476	0.0015	0.0219	0.9451		0.12436	0.0198557	3.77161e-10		0.0120617	0.176112	0.945396		0.230167	20
		ENSG00000085760	ENSG00000085760	2	55480107	rs10188143	2	55505372	C	T	0.0337302	0.2864	0.0845	0.0006977		-0.290804	0.0278058	1.341e-25		-0.984854	0.305451	0.001263		0.0825435	8
		ENSG00000162997	ENSG00000162997	2	55510556	rs117999555	2	55670742	T	C	0.0456349	-0.1821	0.047	0.0001059		0.321	0.0200899	1.81308e-57		-0.56729	0.150661	0.000166316		NA	NA
		ENSG00000115355	ENSG00000115355	2	55581017	rs4672045	2	55658147	G	A	0.290675	0.0581	0.0352	0.09891		0.230586	0.0123265	4.37402e-78		0.251966	0.153247	0.100139		0.0629183	20
		ENSG00000163001	ENSG00000163001	2	55759877	rs13016041	2	55701953	G	A	0.559524	-0.0358	0.0232	0.1231		-0.161774	0.00808877	5.52947e-89		0.221297	0.143836	0.123919		0.6993	20
		ENSG00000138041	ENSG00000138041	2	55810221	rs13027803	2	55796838	A	G	0.300595	-0.004	0.0275	0.8847		0.216514	0.0148056	1.9803e-48		-0.0184745	0.127019	0.884358		0.030584	20
		ENSG00000138035	ENSG00000138035	2	55891222	rs13016041	2	55701953	G	A	0.559524	-0.0358	0.0232	0.1231		0.114464	0.00811443	3.4782e-45		-0.312763	0.203893	0.125041		0.708519	20
		ENSG00000055813	ENSG00000055813	2	56512283	rs17047830	2	56594934	A	C	0.380952	0.0247	0.0226	0.2748		0.168962	0.00941806	5.72482e-72		0.146187	0.134006	0.275318		0.273136	15
		ENSG00000028116	ENSG00000028116	2	58260920	rs3732136	2	58387000	T	C	0.275794	-0.0232	0.0245	0.3442		-0.294136	0.00953103	4.00007e-209		0.078875	0.0833339	0.343897		0.0029991	20
		ENSG00000115392	ENSG00000115392	2	58427442	rs79127661	2	58233687	A	C	0.0863095	-0.0592	0.0536	0.2693		0.198068	0.0205469	5.42939e-22		-0.298888	0.272385	0.272511		0.227349	20
		ENSG00000228590	ENSG00000228590	2	60578940	rs10190092	2	60551462	T	C	0.399802	0.0553	0.0191	0.003774		0.0770903	0.0139454	3.239e-08		0.71734	0.279687	0.0103235		0.419067	9
		ENSG00000119866	ENSG00000119866	2	60729502	rs7589501	2	60557705	A	G	0.532738	0.051	0.019	0.007283		-0.0512107	0.00803003	1.8012e-10		-0.995885	0.40254	0.0133608		0.309457	12
		ENSG00000162924	ENSG00000162924	2	61129650	rs13017457	2	61248645	A	G	0.0297619	0.0503	0.0263	0.0555		0.146213	0.0101437	4.21284e-47		0.344019	0.181451	0.0579691		NA	NA
		ENSG00000267520	ENSG00000267520	2	61154165	rs35780543	2	61252502	C	T	0.0297619	0.0507	0.0263	0.05406		0.198779	0.0291124	8.61069e-12		0.255057	0.13748	0.0635629		NA	NA
		ENSG00000237522	ENSG00000237522	2	61164569	rs10209620	2	61173941	T	C	0.0376984	0.019	0.0247	0.4425		-0.0634982	0.0111299	1.1621e-08		-0.299221	0.392507	0.445862		0.924339	8
		ENSG00000232713	ENSG00000232713	2	61165539	rs10209620	2	61173941	T	C	0.0376984	0.019	0.0247	0.4425		-0.172987	0.0235318	1.9644e-13		-0.109835	0.143565	0.44424		0.896251	9
		ENSG00000162927	ENSG00000162927	2	61206375	rs72809436	2	61251145	T	C	0.0297619	0.0509	0.0263	0.05313		0.428865	0.0147145	9.47096e-187		0.118685	0.0614597	0.0534696		0.894389	13
		ENSG00000162928	ENSG00000162928	2	61260377	rs1177269	2	61287445	C	T	0.485119	-0.0019	0.0191	0.921		-0.0774933	0.00797289	2.48761e-22		0.0245182	0.246486	0.920764		0.757362	20
		ENSG00000162929	ENSG00000162929	2	61342483	rs34279970	2	61372507	G	A	0.363095	0.0031	0.0211	0.8836		0.543258	0.00823617	0		0.00570632	0.0388399	0.883196		0.884299	20
		ENSG00000212978	ENSG00000212978	2	61370418	rs1177275	2	61371478	G	A	0.363095	-0.0077	0.0211	0.7141		-0.371383	0.0152257	2.08961e-131		0.0207333	0.056821	0.715195		0.850199	20
		ENSG00000173209	ENSG00000173209	2	61409619	rs2167564	2	61400816	A	G	0.358135	0.0063	0.0212	0.7644		-0.531626	0.0111907	0		-0.0118504	0.0398784	0.766341		0.722213	20
		ENSG00000115464	ENSG00000115464	2	61556251	rs11897723	2	61420140	C	T	0.015873	-0.0136	0.0287	0.635		0.169658	0.0123472	5.79926e-43		-0.0801612	0.169264	0.635795		0.435627	5
		ENSG00000082898	ENSG00000082898	2	61735372	rs2694623	2	61553466	T	C	0.30754	-0.0205	0.0251	0.4142		-0.0636818	0.00953664	2.4289e-11		0.321913	0.397084	0.417543		0.342597	20
		ENSG00000115484	ENSG00000115484	2	62105581	rs41281525	2	62115776	A	G	0.0109127	0.0117	0.0295	0.6909		0.27856	0.0111236	2.12311e-138		0.0420017	0.105915	0.691692		0.465004	7
		ENSG00000173163	ENSG00000173163	2	62245120	rs6545924	2	62371236	T	G	0.671627	0.0073	0.0239	0.7596		0.0824127	0.00865516	1.702e-21		0.0885785	0.290153	0.760151		0.139136	20
		ENSG00000170340	ENSG00000170340	2	62437557	rs6723921	2	62531732	A	G	0.230159	0.0054	0.0213	0.8005		-0.379185	0.00790819	0		-0.0142411	0.0561739	0.799868		0.750496	20
		ENSG00000228541	ENSG00000228541	2	62690733	rs34749244	2	62525246	C	T	0.215278	0.0046	0.0215	0.8315		0.198371	0.0211822	7.60499e-21		0.0231888	0.108411	0.830627		0.532038	10
		ENSG00000186889	ENSG00000186889	2	62733192	rs6757222	2	62738883	C	T	0.311508	-0.0055	0.0266	0.8354		0.058736	0.00915262	1.3862e-10		-0.0936393	0.453109	0.836276		0.117467	11
		ENSG00000115504	ENSG00000115504	2	63087304	rs4405748	2	62739135	A	C	0.311508	-0.0819	0.0388	0.03457		0.0886519	0.0126055	2.0243e-12		-0.923838	0.456955	0.0432047		0.969986	18
		ENSG00000115507	ENSG00000115507	2	63281081	rs79072124	2	63181681	C	A	0.0357143	-0.0104	0.032	0.7447		0.512875	0.0115917	0		-0.0202779	0.0623951	0.745188		0.11634	10
		ENSG00000143951	ENSG00000143951	2	63701747	rs1850984	2	63464942	A	G	0.0555556	-0.0042	0.0247	0.8642		0.225203	0.0109253	2.09818e-94		-0.0186498	0.109683	0.864983		0.0485226	16
		ENSG00000014641	ENSG00000014641	2	63825037	rs62177792	2	63462520	C	A	0.0555556	-0.0066	0.0247	0.7895		0.158553	0.0146969	3.9138e-27		-0.0416263	0.155831	0.789373		0.0565008	14
		ENSG00000169764	ENSG00000169764	2	64093385	rs62621453	2	64069022	T	C	0.0416667	0.0347	0.06	0.5632		0.316793	0.0229477	2.37768e-43		0.109535	0.189564	0.563381		0.143478	20
		ENSG00000143952	ENSG00000143952	2	64183120	rs77682283	2	64360515	G	A	0.0138889	-0.0297	0.0664	0.6545		-0.440657	0.039284	3.35729e-29		0.0673994	0.150804	0.654923		0.681193	12
		ENSG00000197329	ENSG00000197329	2	64345687	rs17739675	2	64494913	A	C	0.0625	-0.0114	0.0273	0.6758		-0.290311	0.0114118	9.20162e-143		0.0392683	0.0940498	0.676294		0.454099	20
		ENSG00000225889	ENSG00000225889	2	64425183	rs17739675	2	64494913	A	C	0.0625	-0.0114	0.0273	0.6758		-0.98054	0.0243006	0		0.0116262	0.0278433	0.676269		0.593801	20
		ENSG00000238201	ENSG00000238201	2	64566991	rs2288297	2	64606084	G	A	0.0694444	-0.0097	0.0307	0.7525		-0.522329	0.0280692	2.73672e-77		0.0185707	0.0587837	0.752067		0.768189	3
		ENSG00000223935	ENSG00000223935	2	64651643	rs34354460	2	64501015	T	G	0.0625	-0.0146	0.0274	0.5925		0.805963	0.026814	1.73705e-198		-0.018115	0.0340019	0.594198		0.293868	20
		ENSG00000237217	ENSG00000237217	2	64677444	rs17739675	2	64494913	A	C	0.0625	-0.0114	0.0273	0.6758		0.580391	0.0278507	1.9021e-96		-0.0196419	0.0470467	0.676314		0.332744	20
		ENSG00000119862	ENSG00000119862	2	64684809	rs34354460	2	64501015	T	G	0.0625	-0.0146	0.0274	0.5925		0.525403	0.0125159	0		-0.0277882	0.0521546	0.594169		0.305711	20
		ENSG00000260101	ENSG00000260101	2	64750274	rs10175173	2	64815339	G	A	0.281746	0.0029	0.0375	0.9387		0.45341	0.0288535	1.20899e-55		0.00639598	0.0827076	0.938359		0.704596	14
		ENSG00000119844	ENSG00000119844	2	64785802	rs13013982	2	64770779	G	A	0.21627	-0.0147	0.0258	0.5691		-0.108831	0.00929865	1.2158e-31		0.135071	0.237345	0.569293		0.999763	20
		ENSG00000179833	ENSG00000179833	2	64918102	rs2422276	2	64870889	G	A	0.455357	0.0229	0.0247	0.3521		-0.144264	0.00808049	2.71966e-71		-0.158737	0.171444	0.354509		0.140249	10
		ENSG00000234572	ENSG00000234572	2	65082012	rs918198	2	65064410	C	A	0.563492	-0.0298	0.0248	0.2301		-0.152352	0.0191512	1.7884e-15		0.1956	0.164628	0.23478		NA	NA
		ENSG00000237638	ENSG00000237638	2	65130622	rs4671629	2	65144657	T	C	0.428571	0.0145	0.0232	0.5329		0.0676504	0.0106248	1.9251e-10		0.214337	0.344588	0.533935		0.846812	10
		ENSG00000115902	ENSG00000115902	2	65233305	rs12992355	2	65133331	T	G	0.39881	0.0202	0.024	0.4007		0.251473	0.00904815	5.31462e-170		0.0803269	0.0954816	0.400191		0.915107	13
		ENSG00000232613	ENSG00000232613	2	65269006	rs2540964	2	65261553	A	G	0.0109127	0.0458	0.0329	0.1639		0.275659	0.0327464	3.82972e-17		0.166147	0.120971	0.169615		0.741508	3
		ENSG00000011523	ENSG00000011523	2	65298819	rs1009358	2	65276452	C	T	0.309524	-0.001	0.0215	0.9631		-0.277036	0.00876796	4.13751e-219		0.00360964	0.0776074	0.962902		0.615266	17
		ENSG00000138069	ENSG00000138069	2	65327537	rs6546125	2	65309223	C	A	0.331349	-0.0159	0.0305	0.6012		-0.0581508	0.0100063	6.19529e-09		0.273427	0.526604	0.603603		0.27028	15
		ENSG00000138071	ENSG00000138071	2	65476637	rs57323750	2	65520897	G	A	0.362103	-0.0196	0.024	0.4159		0.104637	0.0079756	2.5427e-39		-0.187315	0.229809	0.415021		0.597172	12
		ENSG00000198369	ENSG00000198369	2	65598878	rs2661796	2	65627406	C	T	0.242063	-0.0148	0.0203	0.4652		-0.116193	0.00799401	7.27139e-48		0.127374	0.174929	0.466523		0.00116022	15
		ENSG00000143971	ENSG00000143971	2	67631064	rs10496146	2	67529018	G	A	0.047619	0.04	0.0321	0.213		-0.118117	0.0129824	9.18412e-20		-0.338647	0.274302	0.216987		0.777087	6
		ENSG00000197223	ENSG00000197223	2	68303171	rs10207196	2	68270258	T	C	0.292659	-0.0389	0.0326	0.2325		-0.323198	0.0198617	1.54959e-59		0.12036	0.101138	0.234024		0.448956	6
		ENSG00000243667	ENSG00000243667	2	68367380	rs6546356	2	68369938	C	T	0.354167	0.0046	0.0233	0.8446		0.174435	0.00841754	2.15769e-95		0.0263708	0.13358	0.843502		0.438588	19
		ENSG00000115946	ENSG00000115946	2	68394173	rs4671880	2	68428016	C	T	0.145833	-0.0057	0.0259	0.8262		-0.202595	0.0100376	1.36441e-90		0.0281349	0.127849	0.825821		0.426295	12
		ENSG00000221823	ENSG00000221823	2	68423366	rs2122126	2	68417717	A	C	0.361111	0.0148	0.0235	0.5286		-0.332102	0.00826527	0		-0.0445646	0.0707701	0.528884		0.503849	20
		ENSG00000119865	ENSG00000119865	2	68529243	rs28694054	2	68405545	G	A	0.493056	-0.0045	0.0228	0.8426		0.181656	0.00876109	1.69555e-95		-0.0247721	0.125518	0.843546		0.36662	20
		ENSG00000115956	ENSG00000115956	2	68608445	rs62143899	2	68604553	T	C	0.171627	-0.0066	0.024	0.782		-0.324455	0.00843337	0		0.0203418	0.0739722	0.783322		0.0502409	9
		ENSG00000169621	ENSG00000169621	2	68776348	rs13422146	2	68810584	A	G	0.046627	-0.006	0.0389	0.877		0.0745773	0.012852	6.5217e-09		-0.0804534	0.521791	0.877462		0.0220537	3
		ENSG00000163219	ENSG00000163219	2	68980349	rs4854526	2	69072557	A	G	0.584325	0.0156	0.0224	0.487		-0.129378	0.0079591	2.04534e-59		-0.120577	0.173294	0.48656		0.592682	12
		ENSG00000237576	ENSG00000237576	2	69062016	rs4854524	2	69065493	G	A	0.350198	-0.0066	0.0245	0.7881		0.184124	0.0231212	1.6738e-15		-0.0358455	0.133139	0.78775		0.400323	16
		ENSG00000228329	ENSG00000228329	2	69062136	rs76329977	2	69058438	T	G	0.0724206	-0.0079	0.0422	0.8524		0.455929	0.04718	4.3047e-22		-0.0173273	0.0925756	0.851528		0.508087	15
		ENSG00000198380	ENSG00000198380	2	69580643	rs6720415	2	69614161	A	G	0.518849	0.0095	0.0226	0.6737		0.47932	0.00768203	0		0.0198197	0.0471512	0.674234		0.177691	20
		ENSG00000169599	ENSG00000169599	2	69643821	rs4346430	2	69668802	A	G	0.514881	0.0101	0.0227	0.6564		0.267776	0.0119309	1.47118e-111		0.0377181	0.0847891	0.656431		0.185225	20
		ENSG00000234198	ENSG00000234198	2	69940124	rs4852898	2	69872797	A	G	0.262897	-0.0015	0.024	0.9505		0.161065	0.0244089	4.15061e-11		-0.00931304	0.149015	0.950167		0.512113	12
		ENSG00000196975	ENSG00000196975	2	70000759	rs62133984	2	69976424	T	C	0.323413	0.0071	0.0256	0.7809		-0.323049	0.00918568	5.99921e-271		-0.0219781	0.0792473	0.781523		0.358669	20
		ENSG00000087338	ENSG00000087338	2	70082651	rs35002543	2	70091299	G	A	0.400794	-0.0272	0.0257	0.2898		0.191289	0.00916848	1.14234e-96		-0.142193	0.134524	0.290509		0.85347	20
		ENSG00000124380	ENSG00000124380	2	70126699	rs10496175	2	70153848	C	T	0.356151	-0.0298	0.0263	0.2582		0.496072	0.00903678	0		-0.060072	0.0530278	0.257282		0.999824	20
		ENSG00000268328	ENSG00000268328	2	70129661	rs80352135	2	70149873	A	G	0.186508	0.0242	0.0273	0.3752		0.162307	0.0278056	5.30849e-09		0.1491	0.170129	0.380813		0.976546	16
		ENSG00000059728	ENSG00000059728	2	70147448	rs2228203	2	70033584	T	C	0.173611	0.0272	0.027	0.3142		0.110845	0.0110109	7.74568e-24		0.245388	0.2448	0.31615		0.77032	20
		ENSG00000244617	ENSG00000244617	2	70188311	rs6546562	2	70225397	A	G	0.240079	0.0021	0.0544	0.9687		-0.80836	0.0168368	0		-0.00259785	0.0672967	0.969207		0.754139	17
		ENSG00000179818	ENSG00000179818	2	70252686	rs11126258	2	70237472	T	G	0.237103	0.0031	0.0543	0.9549		-0.787609	0.0253255	2.45396e-212		-0.00393596	0.0689429	0.954473		0.729102	20
		ENSG00000169564	ENSG00000169564	2	70315458	rs12987296	2	70417537	A	G	0.394841	0.013	0.0249	0.6019		0.0507883	0.00814907	4.59339e-10		0.255964	0.491988	0.602878		0.791795	16
		ENSG00000115998	ENSG00000115998	2	70426379	rs72902427	2	70418039	G	T	0.157738	0.04	0.0465	0.3896		-0.537784	0.0158264	4.35425e-253		-0.0743792	0.0864936	0.389822		0.782838	20
		ENSG00000116001	ENSG00000116001	2	70456184	rs7585058	2	70487312	C	T	0.160714	0.0288	0.0462	0.5335		0.393679	0.0159485	1.57303e-134		0.0731561	0.117392	0.533168		0.66423	20
		ENSG00000116005	ENSG00000116005	2	70496420	rs13028968	2	70407123	C	T	0.113095	0.0143	0.0239	0.5483		-0.148509	0.00930264	2.26929e-57		-0.0962903	0.161046	0.549902		0.955029	16
		ENSG00000035141	ENSG00000035141	2	70526164	rs6708754	2	70514819	G	A	0.384921	-0.0029	0.0235	0.9021		-0.193636	0.00836102	1.16887e-118		0.0149765	0.121363	0.901788		0.432972	20
		ENSG00000163235	ENSG00000163235	2	70727868	rs455125	2	70746726	C	T	0.179563	-0.0124	0.0249	0.62		-0.138296	0.010234	1.3036e-41		0.089663	0.180171	0.618728		0.757855	9
		ENSG00000075340	ENSG00000075340	2	70915053	rs3771467	2	70892697	T	C	0.368056	-0.0151	0.0196	0.4419		-0.143018	0.00815975	8.88391e-69		0.105581	0.137178	0.441499		0.355738	20
		ENSG00000231386	ENSG00000231386	2	71038268	rs11126297	2	71054368	C	T	0.480159	-0.0029	0.0238	0.9029		0.733285	0.0211065	1.81776e-264		-0.0039548	0.0324569	0.903019		0.382308	17
		ENSG00000152672	ENSG00000152672	2	71041753	rs7561215	2	71053852	A	G	0.481151	-0.0036	0.0238	0.8781		0.899751	0.00672268	0		-0.00400111	0.0264518	0.87977		0.438086	20
		ENSG00000116031	ENSG00000116031	2	71060149	rs7561215	2	71053852	A	G	0.481151	-0.0036	0.0238	0.8781		0.105481	0.00839025	3.01769e-36		-0.0341295	0.22565	0.879779		0.436308	17
		ENSG00000144043	ENSG00000144043	2	71217571	rs72899728	2	71221518	A	G	0.0257937	-0.0487	0.0697	0.4844		-0.319508	0.0287203	9.50196e-29		0.152422	0.218578	0.485593		NA	NA
		ENSG00000124357	ENSG00000124357	2	71299204	rs2287329	2	71295054	C	A	0.136905	0.0087	0.0314	0.7821		-1.11524	0.0138349	0		-0.00780099	0.0281555	0.781728		0.0333717	13
		ENSG00000124370	ENSG00000124370	2	71347091	rs34526978	2	71343638	A	G	0.243056	0.0796	0.0288	0.005627		-0.248861	0.0100886	2.38275e-134		-0.319857	0.116451	0.00601979		0.15462	20
		ENSG00000124383	ENSG00000124383	2	71367337	rs6726172	2	71275639	T	G	0.123016	-0.0233	0.0269	0.3867		0.0852477	0.00940156	1.2189e-19		-0.273321	0.316987	0.388552		0.934991	9
		ENSG00000124374	ENSG00000124374	2	71432041	rs11542286	2	71658541	T	C	0.164683	0.0891	0.0369	0.01574		-0.152893	0.0149757	1.79971e-24		-0.582762	0.248004	0.0187831		0.238156	17
		ENSG00000075292	ENSG00000075292	2	71582945	rs2419077	2	71648425	T	G	0.156746	0.0348	0.0253	0.1688		0.200597	0.0097919	2.87039e-93		0.173482	0.126408	0.169938		0.363306	16
		ENSG00000135636	ENSG00000135636	2	71797375	rs3732257	2	71649064	G	T	0.0109127	0.0023	0.034	0.9456		0.310462	0.0123877	1.28542e-138		0.00740832	0.109515	0.946067		0.669072	10
		ENSG00000003137	ENSG00000003137	2	72365767	rs12466112	2	72438759	G	A	0.0208333	-0.0179	0.0285	0.5288		0.917831	0.0100948	0		-0.0195025	0.0310522	0.529968		0.995147	6
		ENSG00000144040	ENSG00000144040	2	73235956	rs17433172	2	73303994	A	G	0.155754	-0.049	0.0471	0.2988		-0.299775	0.0163019	1.60917e-75		0.163456	0.157369	0.298954		0.759534	3
		ENSG00000135631	ENSG00000135631	2	73342179	rs17008608	2	73259564	G	A	0.345238	-0.0281	0.0314	0.3705		0.321035	0.0109797	6.17821e-188		-0.0875293	0.0978544	0.371062		0.541393	11
		ENSG00000135617	ENSG00000135617	2	73457750	rs10207625	2	73464808	C	T	0.382937	-0.0176	0.0238	0.4601		-0.230121	0.00928745	1.56352e-135		0.0764816	0.10347	0.459806		0.250981	17
		ENSG00000135624	ENSG00000135624	2	73470348	rs2043091	2	73403110	G	A	0.393849	-0.0036	0.0251	0.8849		-0.091276	0.0084601	3.87988e-27		0.0394408	0.275015	0.885964		0.388551	13
		ENSG00000163013	ENSG00000163013	2	73496684	rs546576	2	73501453	G	A	0.0208333	0.015	0.0328	0.6473		-0.210828	0.0128588	2.05597e-60		-0.0711481	0.155638	0.647571		0.0887475	6
		ENSG00000230002	ENSG00000230002	2	73685251	rs11899517	2	73573261	G	A	0.217262	-0.007	0.0242	0.7726		0.126385	0.0205538	7.79729e-10		-0.0553863	0.19169	0.77263		0.78283	20
		ENSG00000116127	ENSG00000116127	2	73725403	rs7576824	2	73611281	G	A	0.209325	-0.0064	0.0244	0.7934		0.436074	0.00842491	0		-0.0146764	0.0559545	0.793096		0.707028	20
		ENSG00000163016	ENSG00000163016	2	73892374	rs111267264	2	73907578	G	A	0.0168651	0.0386	0.0301	0.1995		0.385528	0.0194715	3.0007e-87		0.100122	0.0782383	0.200647		NA	NA
		ENSG00000204872	ENSG00000204872	2	73928093	rs4852974	2	73927931	A	G	0.289683	-0.0033	0.0246	0.8922		0.466587	0.0163403	2.48397e-179		-0.00707263	0.0527238	0.893288		0.713117	20
		ENSG00000144034	ENSG00000144034	2	73960379	rs12713793	2	73956114	T	C	0.306548	0.0079	0.0253	0.7562		-0.0957852	0.00837957	2.93393e-30		-0.0824762	0.264231	0.754937		0.86038	20
		ENSG00000144048	ENSG00000144048	2	73998297	rs6546821	2	73558881	A	G	0.206349	0.0003	0.0248	0.9908		-0.0628355	0.00924188	1.0535e-11		-0.00477437	0.394682	0.990348		0.877256	20
		ENSG00000124356	ENSG00000124356	2	74078436	rs72915479	2	74053992	A	G	0.0734127	-0.0013	0.0435	0.9753		0.315746	0.0156287	9.21243e-91		-0.00411723	0.137769	0.976159		0.267677	11
		ENSG00000163017	ENSG00000163017	2	74133216	rs7606408	2	74115111	C	T	0.357143	-0.0293	0.0287	0.3075		-0.101778	0.0102816	4.20461e-23		0.287882	0.283482	0.309858		0.556875	20
		ENSG00000114956	ENSG00000114956	2	74170020	rs10198145	2	74190525	G	A	0.511905	-0.0382	0.0253	0.1302		-0.211764	0.00896145	1.86877e-123		0.180389	0.119716	0.13186		0.0806825	6
		ENSG00000237883	ENSG00000237883	2	74191668	rs2254678	2	74158418	T	G	0.515873	-0.0287	0.0246	0.2434		0.12621	0.0216477	5.53608e-09		-0.227398	0.198777	0.252629		0.245079	4
		ENSG00000187605	ENSG00000187605	2	74279769	rs6722659	2	74080159	C	T	0.391865	-0.0205	0.0241	0.3945		0.0872645	0.0126624	5.51681e-12		-0.234918	0.278267	0.398549		0.65643	18
		ENSG00000257800	ENSG00000257800	2	74349076	rs4452177	2	74345206	G	A	0.367063	0.0032	0.0285	0.9121		0.781287	0.0220299	1.71564e-275		0.00409581	0.0364784	0.910601		0.333878	9
		ENSG00000217702	ENSG00000217702	2	74362060	rs4452177	2	74345206	G	A	0.367063	0.0032	0.0285	0.9121		0.43344	0.0119466	3.16778e-288		0.0073828	0.0657534	0.910601		0.258485	10
		ENSG00000065911	ENSG00000065911	2	74435190	rs1667600	2	74402277	C	T	0.390873	0.0322	0.0224	0.1507		0.17156	0.00794938	2.67449e-103		0.187689	0.130856	0.15148		0.987891	16
		ENSG00000204843	ENSG00000204843	2	74603747	rs11892172	2	73997952	G	A	0.326389	0.0111	0.0254	0.6621		-0.0511877	0.00843902	1.3146e-09		-0.216849	0.497499	0.662925		0.871358	18
		ENSG00000115274	ENSG00000115274	2	74685080	rs3732293	2	74649934	C	A	0.277778	-0.0424	0.0394	0.2825		-0.293141	0.0151319	1.31962e-83		0.14464	0.134613	0.282605		0.420109	12
		ENSG00000115275	ENSG00000115275	2	74690360	rs3732293	2	74649934	C	A	0.277778	-0.0424	0.0394	0.2825		0.116672	0.0150181	7.92331e-15		-0.36341	0.340922	0.28644		0.495835	10
		ENSG00000204822	ENSG00000204822	2	74699767	rs3732293	2	74649934	C	A	0.277778	-0.0424	0.0394	0.2825		-0.52907	0.0147072	2.16468e-283		0.0801407	0.0745037	0.282079		0.644146	15
		ENSG00000115282	ENSG00000115282	2	74716106	rs3732293	2	74649934	C	A	0.277778	-0.0424	0.0394	0.2825		0.147026	0.0150088	1.1713e-22		-0.288384	0.269592	0.284751		0.500559	11
		ENSG00000258821	ENSG00000258821	2	74726154	rs3815476	2	74745173	C	T	0.149802	0.0227	0.0467	0.6272		0.798423	0.0472635	5.066e-64		0.028431	0.0585145	0.627052		0.762983	7
		ENSG00000179528	ENSG00000179528	2	74728418	rs3815476	2	74745173	C	T	0.149802	0.0227	0.0467	0.6272		0.247148	0.017231	1.1751e-46		0.0918477	0.189064	0.627107		0.794683	7
		ENSG00000115307	ENSG00000115307	2	74755419	rs3732293	2	74649934	C	A	0.277778	-0.0424	0.0394	0.2825		0.14577	0.0150651	3.81353e-22		-0.29087	0.271956	0.284823		0.436308	12
		ENSG00000115317	ENSG00000115317	2	74758488	rs74258896	2	74738396	G	A	0.15873	0.0123	0.057	0.829		-0.194791	0.0198783	1.1348e-22		-0.0631445	0.292692	0.829193		0.896018	7
		ENSG00000115318	ENSG00000115318	2	74771179	rs3815476	2	74745173	C	T	0.149802	0.0227	0.0467	0.6272		-0.209197	0.0185448	1.63629e-29		-0.10851	0.223442	0.627229		0.813808	8
		ENSG00000115325	ENSG00000115325	2	74780417	rs17010436	2	75071691	C	T	0.0684524	-0.021	0.0512	0.682		-0.10559	0.018751	1.7896e-08		0.198882	0.486177	0.682486		0.638015	4
		ENSG00000135622	ENSG00000135622	2	74895270	rs7423348	2	75205665	G	A	0.438492	-0.0115	0.0246	0.64		-0.0443628	0.00806742	3.8195e-08		0.259226	0.556519	0.641359		0.178917	9
		ENSG00000159399	ENSG00000159399	2	75090797	rs3100578	2	75044700	A	G	0.286706	0.0228	0.0248	0.3568		0.475493	0.00922459	0		0.0479503	0.0521647	0.357986		0.344521	13
		ENSG00000236209	ENSG00000236209	2	75149327	rs12366	2	75185856	T	G	0.420635	0.0021	0.0234	0.9292		0.98825	0.01716	0		0.00212497	0.0236783	0.928491		0.0922443	16
		ENSG00000204792	ENSG00000204792	2	75155410	rs12366	2	75185856	T	G	0.420635	0.0021	0.0234	0.9292		0.689233	0.0127977	0		0.00304687	0.0339509	0.928491		0.118849	16
		ENSG00000230836	ENSG00000230836	2	75168591	rs12366	2	75185856	T	G	0.420635	0.0021	0.0234	0.9292		0.119639	0.0101144	2.77738e-32		0.0175527	0.195593	0.928493		0.0620572	11
		ENSG00000115350	ENSG00000115350	2	75191437	rs56311722	2	75171956	T	C	0.375	0.0181	0.0254	0.476		-0.100609	0.00873172	1.01969e-30		-0.179905	0.252946	0.476936		0.261662	10
		ENSG00000115364	ENSG00000115364	2	75895943	rs11692855	2	75896630	A	C	0.16369	-0.0354	0.0215	0.1006		-0.324255	0.00892133	3.03925e-289		0.109173	0.0663739	0.100006		0.507132	20
		ENSG00000005436	ENSG00000005436	2	75908620	rs13391581	2	75913595	G	A	0.16369	-0.0339	0.0216	0.1165		0.259856	0.0174806	5.52848e-50		-0.130457	0.0835849	0.118578		0.54184	20
		ENSG00000066032	ENSG00000066032	2	80144131	rs9309560	2	80767037	C	T	0.489087	0.0003	0.0222	0.9877		-0.166852	0.00879723	3.23303e-80		-0.001798	0.133052	0.989218		0.998189	20
		ENSG00000163541	ENSG00000163541	2	84668908	rs7579649	2	84626167	G	A	0.0763889	-0.0136	0.047	0.7723		0.183527	0.0165755	1.71149e-28		-0.0741037	0.256181	0.77238		0.986184	9
		ENSG00000115423	ENSG00000115423	2	84895146	rs7561462	2	84686757	G	A	0.21131	0.0376	0.0229	0.1014		-0.224161	0.00805117	1.3426e-170		-0.167736	0.102336	0.101198		0.373006	7
		ENSG00000259056	ENSG00000259056	2	84978124	rs6753370	2	85084192	G	A	0.0128968	-0.0269	0.0275	0.3278		-0.285684	0.0317702	2.42331e-19		0.09416	0.096828	0.330829		0.919945	12
		ENSG00000186854	ENSG00000186854	2	85091453	rs1192379	2	84996296	C	T	0.116071	-0.003	0.0312	0.9235		-0.416094	0.0136513	4.78325e-204		0.00720992	0.0749835	0.923399		0.384038	20
		ENSG00000034510	ENSG00000034510	2	85133272	rs1000919	2	85096481	T	C	0.0138889	-0.026	0.0274	0.3417		-0.195053	0.0171027	3.95691e-30		0.133297	0.14096	0.344334		0.797797	10
		ENSG00000152284	ENSG00000152284	2	85449022	rs2271629	2	85533227	A	G	0.0803571	0.0263	0.0585	0.6529		0.190117	0.0222562	1.3169e-17		0.138336	0.308132	0.653467		0.468769	10
		ENSG00000246575	ENSG00000246575	2	85542908	rs2271629	2	85533227	A	G	0.0803571	0.0263	0.0585	0.6529		0.738424	0.052306	2.96737e-45		0.0356164	0.0792629	0.653183		0.115754	5
		ENSG00000152291	ENSG00000152291	2	85550347	rs7340340	2	85594106	A	G	0.493056	0.0422	0.0234	0.07123		0.142038	0.0082851	6.99275e-66		0.297103	0.165654	0.0728894		0.243244	20
		ENSG00000042445	ENSG00000042445	2	85575477	rs11900333	2	85531579	A	C	0.536706	0.0243	0.0225	0.2805		0.475413	0.0111721	0		0.0511134	0.0473425	0.280297		0.405555	20
		ENSG00000115459	ENSG00000115459	2	85600196	rs6886	2	85622059	T	C	0.496032	0.0373	0.0233	0.1093		0.0811176	0.00827613	1.1104e-22		0.459826	0.291043	0.114124		0.138157	20
		ENSG00000042493	ENSG00000042493	2	85633713	rs2002444	2	85628556	G	A	0.015873	-0.0475	0.0324	0.1431		-0.769264	0.0167138	0		0.0617473	0.0421395	0.142837		0.0367666	6
		ENSG00000229648	ENSG00000229648	2	85718478	rs72844420	2	85729520	T	G	0.0436508	-0.0007	0.0273	0.9799		-0.703426	0.0238952	1.79319e-190		0.00099513	0.0388101	0.979544		0.685697	7
		ENSG00000168906	ENSG00000168906	2	85769345	rs12714147	2	85813834	G	A	0.077381	0.0159	0.0297	0.5921		0.322371	0.0195481	4.24437e-61		0.049322	0.0921783	0.5926		0.939531	20
		ENSG00000115486	ENSG00000115486	2	85781706	rs35215812	2	85792384	A	G	0.385913	0.0169	0.0224	0.4507		0.300561	0.00787632	0		0.0562282	0.0745419	0.450659		0.539727	20
		ENSG00000118640	ENSG00000118640	2	85798919	rs1009	2	85808737	G	A	0.385913	0.0119	0.0224	0.5957		-0.464511	0.00764528	0		-0.0256183	0.0482246	0.59526		0.442549	20
		ENSG00000168899	ENSG00000168899	2	85816033	rs10166612	2	85804096	G	A	0.0704365	0.0372	0.0347	0.283		-0.655234	0.0117862	0		-0.0567736	0.052968	0.283789		0.951006	20
		ENSG00000168894	ENSG00000168894	2	85823792	rs12151621	2	85934499	A	C	0.0684524	-0.0032	0.0249	0.8973		0.111393	0.015749	1.5162e-12		-0.0287272	0.223571	0.897759		0.542485	19
		ENSG00000168890	ENSG00000168890	2	85827995	rs111680529	2	85736386	T	C	0.0426587	-0.0047	0.0265	0.8594		-0.122345	0.00972659	2.77597e-36		0.038416	0.216622	0.859241		0.848002	6
		ENSG00000168887	ENSG00000168887	2	85836483	rs1837115	2	85928411	A	C	0.578373	0.0378	0.0229	0.09873		-0.0956937	0.0090376	3.37312e-26		-0.39501	0.242196	0.1029		0.601166	20
		ENSG00000168883	ENSG00000168883	2	85853191	rs13406807	2	85854476	C	T	0.377976	-0.0034	0.0222	0.8776		-0.40736	0.00811011	0		0.00834642	0.0544974	0.878278		0.320963	20
		ENSG00000168878	ENSG00000168878	2	85890150	rs12620113	2	85936833	T	G	0.579365	0.0371	0.0229	0.1055		-0.117292	0.0082484	6.88533e-46		-0.316304	0.196502	0.107469		0.805581	20
		ENSG00000203363	ENSG00000203363	2	85913673	rs1837115	2	85928411	A	C	0.578373	0.0378	0.0229	0.09873		-0.813282	0.0161916	0		-0.0464784	0.0281727	0.0989911		0.637802	20
		ENSG00000115523	ENSG00000115523	2	85919137	rs12151742	2	85933003	T	C	0.0684524	-0.0028	0.0249	0.909		0.868951	0.00817998	0		-0.00322227	0.0286552	0.910467		0.393371	20
		ENSG00000168874	ENSG00000168874	2	85996828	rs751163	2	85938407	C	A	0.0694444	0.0059	0.0253	0.8142		0.773792	0.0085777	0		0.00762479	0.0326963	0.815605		0.427749	20
		ENSG00000115525	ENSG00000115525	2	86091202	rs12614498	2	86096042	A	G	0.293651	-0.0086	0.0255	0.7372		-0.418189	0.00918616	0		0.0205649	0.0609789	0.735932		0.452275	20
		ENSG00000232504	ENSG00000232504	2	86117253	rs62150576	2	86128647	T	C	0.252976	-0.0027	0.0243	0.9118		-0.221372	0.0224275	5.583e-23		0.0121966	0.109777	0.911534		0.547534	20
		ENSG00000068654	ENSG00000068654	2	86290308	rs1075622	2	86337930	T	C	0.344246	0.0295	0.0291	0.3109		-0.204028	0.0108282	3.4051e-79		-0.144588	0.142834	0.311403		0.258219	20
		ENSG00000132305	ENSG00000132305	2	86396974	rs7567380	2	86411982	G	A	0.527778	-0.015	0.0226	0.5079		0.474301	0.0076427	0		-0.0316255	0.0476518	0.506896		0.415912	20
		ENSG00000132313	ENSG00000132313	2	86433748	rs10779967	2	86330726	A	G	0.0208333	-0.0219	0.0406	0.5892		0.513671	0.0144864	2.12272e-275		-0.0426343	0.079048	0.589648		0.169393	6
		ENSG00000068615	ENSG00000068615	2	86503161	rs10779967	2	86330726	A	G	0.0208333	-0.0219	0.0406	0.5892		0.733061	0.0141853	0		-0.0298747	0.0553872	0.589625		0.183835	6
		ENSG00000115548	ENSG00000115548	2	86693804	rs2367546	2	86820804	A	G	0.22619	-0.0329	0.0235	0.1614		0.0855702	0.00839928	2.2479e-24		-0.38448	0.277209	0.165452		0.721214	12
		ENSG00000115561	ENSG00000115561	2	86839399	rs7596717	2	86766212	C	A	0.274802	-0.0258	0.0232	0.2662		-0.213336	0.00916312	6.74742e-120		0.120936	0.108873	0.266653		0.0108336	20
		ENSG00000239305	ENSG00000239305	2	86840752	rs11127047	2	86826508	C	T	0.240079	-0.0188	0.0249	0.4504		-0.100248	0.00914086	5.50691e-28		0.187535	0.248972	0.451307		0.107554	13
		ENSG00000153561	ENSG00000153561	2	86976230	rs2138397	2	86974049	A	G	0.204365	0.0064	0.025	0.7978		0.138392	0.00888976	1.20861e-54		0.0462454	0.18067	0.797978		0.176178	6
		ENSG00000153563	ENSG00000153563	2	87023624	rs1515950	2	87020817	T	C	0.0744048	0.0338	0.0254	0.1846		-0.196244	0.00906069	5.02137e-104		-0.172235	0.129675	0.184111		0.21747	11
		ENSG00000172116	ENSG00000172116	2	87065754	rs72845702	2	87050280	T	C	0.0367063	0.0379	0.0303	0.2119		-0.0662085	0.0101494	6.8731e-11		-0.572434	0.465982	0.219279		NA	NA
		ENSG00000183281	ENSG00000183281	2	87239328	rs6709175	2	87108211	C	T	0.0357143	0.0593	0.0295	0.04409		-0.454934	0.0247198	1.22921e-75		-0.130349	0.0652302	0.0456858		0.495727	11
		ENSG00000231259	ENSG00000231259	2	87280668	rs6709175	2	87108211	C	T	0.0357143	0.0593	0.0295	0.04409		-0.377871	0.0249545	8.50532e-52		-0.156932	0.0787539	0.0462957		0.460866	7
		ENSG00000234231	ENSG00000234231	2	88019634	rs6709175	2	87108211	C	T	0.0357143	0.0593	0.0295	0.04409		0.155125	0.0253837	9.8885e-10		0.382272	0.200193	0.056195		NA	NA
		ENSG00000125551	ENSG00000125551	2	88052959	rs6709175	2	87108211	C	T	0.0357143	0.0593	0.0295	0.04409		0.251873	0.0284242	7.91578e-19		0.235436	0.120099	0.0499536		NA	NA
		ENSG00000172086	ENSG00000172086	2	88340986	rs72847764	2	88333342	G	A	0.0337302	-0.0119	0.0288	0.6802		0.154183	0.00969434	5.90664e-57		-0.0771812	0.186855	0.679566		0.44661	4
		ENSG00000144115	ENSG00000144115	2	88477990	rs10469888	2	88467576	T	G	0.222222	0.0093	0.0265	0.7258		-0.570812	0.00844189	0		-0.0162926	0.0464257	0.725634		0.67047	16
		ENSG00000172071	ENSG00000172071	2	88891676	rs62157778	2	88934090	A	G	0.480159	-0.0305	0.0249	0.2195		0.08899	0.00878983	4.31492e-24		-0.342735	0.281847	0.223973		0.438553	20
		ENSG00000234028	ENSG00000234028	2	88929197	rs1805165	2	88874891	C	A	0.485119	-0.052	0.0259	0.04482		0.203312	0.0222291	5.89707e-20		-0.255765	0.130424	0.0498755		0.595564	20
		ENSG00000153574	ENSG00000153574	2	89020807	rs6547789	2	89024536	A	G	0.355159	0.0193	0.0249	0.4371		0.201681	0.00806749	6.23731e-138		0.0956958	0.123522	0.4385		0.522707	20
		ENSG00000230006	ENSG00000230006	2	89085725	rs13411467	2	88977106	C	T	0.0555556	-0.003	0.0295	0.9178		0.109209	0.0129195	2.8391e-17		-0.0274703	0.270145	0.919005		0.894943	7
		ENSG00000240040	ENSG00000240040	2	89135529	rs13411467	2	88977106	C	T	0.0555556	-0.003	0.0295	0.9178		0.387856	0.0286253	7.98791e-42		-0.00773483	0.0760613	0.919001		0.744313	4
		ENSG00000241755	ENSG00000241755	2	89309745	rs143193014	2	89092101	G	A	0.0535714	0.0281	0.0416	0.5003		-0.268883	0.033285	6.573e-16		-0.104506	0.155254	0.500864		0.741915	20
		ENSG00000240864	ENSG00000240864	2	89399603	rs13411467	2	88977106	C	T	0.0555556	-0.003	0.0295	0.9178		0.22173	0.0280622	2.7579e-15		-0.0135299	0.133056	0.919006		NA	NA
		ENSG00000240382	ENSG00000240382	2	89417084	rs56744504	2	89098546	T	G	0.0535714	0.0284	0.0417	0.4955		-0.376619	0.0330849	5.05881e-30		-0.0754079	0.11092	0.496606		0.666432	20
		ENSG00000253998	ENSG00000253998	2	89534024	rs6728586	2	88837444	C	T	0.183532	0.0189	0.0273	0.4882		0.131085	0.0218431	1.9586e-09		0.144181	0.209643	0.491613		0.548527	8
		ENSG00000243264	ENSG00000243264	2	89986700	rs56744504	2	89098546	T	G	0.0535714	0.0284	0.0417	0.4955		-0.352296	0.0331336	2.10169e-26		-0.0806141	0.118609	0.496718		NA	NA
		ENSG00000224607	ENSG00000224607	2	90007915	rs112008468	2	89010114	G	A	0.0525794	0.0291	0.0382	0.4464		0.217088	0.0333009	7.0778e-11		0.134047	0.177163	0.449271		NA	NA
		ENSG00000225523	ENSG00000225523	2	90060686	rs1843218	2	89124063	T	C	0.0545635	0.0268	0.0416	0.5196		-0.194679	0.0330311	3.77411e-09		-0.137663	0.214958	0.521902		NA	NA
		ENSG00000242766	ENSG00000242766	2	90121805	rs28718019	2	89130663	T	C	0.0545635	0.0277	0.0419	0.5089		0.415755	0.0349385	1.1892e-32		0.0666258	0.100936	0.509203		NA	NA
		ENSG00000233850	ENSG00000233850	2	95691696	rs17119140	2	95864032	T	C	0.323413	0.0189	0.0284	0.5059		0.0789256	0.0113716	3.90441e-12		0.239466	0.361483	0.50768		0.0738433	5
		ENSG00000172005	ENSG00000172005	2	95705579	rs17119148	2	95880005	C	T	0.319444	0.0188	0.0284	0.5084		0.268302	0.00943388	6.42368e-178		0.0700702	0.105879	0.508104		0.161408	7
		ENSG00000231062	ENSG00000231062	2	95718030	rs17119140	2	95864032	T	C	0.323413	0.0189	0.0284	0.5059		0.238054	0.0239265	2.5371e-23		0.0793936	0.119567	0.506684		0.138168	7
		ENSG00000144026	ENSG00000144026	2	95822116	rs2320625	2	95862736	T	C	0.49504	-0.0025	0.0222	0.9088		-0.363521	0.00818666	0		0.00687718	0.0610696	0.910338		0.526413	7
		ENSG00000155066	ENSG00000155066	2	95948628	rs17119140	2	95864032	T	C	0.323413	0.0189	0.0284	0.5059		-0.0758946	0.00972784	6.10298e-15		-0.249029	0.375562	0.507276		0.174708	7
		ENSG00000237510	ENSG00000237510	2	96460658	rs4907231	2	96969543	A	G	0.215278	-0.0059	0.0243	0.8077		-0.466697	0.0199918	1.57103e-120		0.012642	0.0520709	0.808172		0.251507	20
		ENSG00000232931	ENSG00000232931	2	96477414	rs2692954	2	96683378	G	T	0.46131	0.0157	0.0252	0.5338		0.351907	0.0193547	7.1672e-74		0.044614	0.0716518	0.533514		0.986065	20
		ENSG00000174501	ENSG00000174501	2	96586064	rs1917890	2	96672001	T	C	0.46131	0.0039	0.0245	0.8731		0.115404	0.00954684	1.21931e-33		0.0337943	0.212316	0.873535		0.691336	20
		ENSG00000231584	ENSG00000231584	2	96682713	rs2692934	2	96737860	T	C	0.427579	0.0197	0.0251	0.4334		0.215095	0.0196934	9.02826e-28		0.0915874	0.116993	0.43372		0.892709	20
		ENSG00000186281	ENSG00000186281	2	96696446	rs4907301	2	96836512	G	A	0.0962302	-0.0301	0.0299	0.3134		-0.135925	0.0162013	4.86971e-17		0.221445	0.221552	0.317543		0.798259	19
		ENSG00000204685	ENSG00000204685	2	96891256	rs997547	2	96859034	G	A	0.0863095	0.0269	0.0323	0.4055		-0.0773548	0.0116713	3.40731e-11		-0.347748	0.42084	0.408623		0.372976	9
		ENSG00000135956	ENSG00000135956	2	96924022	rs58448550	2	96880147	T	G	0.277778	0.0291	0.0235	0.2157		0.252689	0.00824447	2.68379e-206		0.115161	0.0930757	0.21598		0.711291	20
		ENSG00000230747	ENSG00000230747	2	96980235	rs62153901	2	96983959	T	C	0.214286	0.0077	0.0248	0.7548		-0.181145	0.0206297	1.6232e-18		-0.0425074	0.136993	0.75634		0.881874	20
		ENSG00000198885	ENSG00000198885	2	96992580	rs772156	2	97029830	G	A	0.306548	-0.0131	0.0253	0.6041		-0.230793	0.00844258	1.55003e-164		0.0567608	0.109642	0.604672		0.978236	20
		ENSG00000196843	ENSG00000196843	2	97210427	rs4907237	2	97190497	T	C	0.407738	0.005	0.0262	0.8474		-0.248629	0.00898345	1.34695e-168		-0.0201103	0.105381	0.848655		0.943178	20
		ENSG00000114982	ENSG00000114982	2	97283715	rs2464915	2	97211467	C	T	0.390873	0.0045	0.0248	0.8547		0.0835528	0.0103908	8.91083e-16		0.0538582	0.296894	0.856049		0.976131	20
		ENSG00000114988	ENSG00000114988	2	97388733	rs56351161	2	97373817	A	G	0.327381	-0.0037	0.0232	0.8727		0.167479	0.00840697	2.65462e-88		-0.0220924	0.13853	0.873293		0.953314	20
		ENSG00000158158	ENSG00000158158	2	97452133	rs68026712	2	97396403	C	T	0.396825	-0.0113	0.0225	0.6138		0.201623	0.00800766	6.83833e-140		-0.0560451	0.111617	0.615582		0.99426	20
		ENSG00000168763	ENSG00000168763	2	97490815	rs10203346	2	97517237	G	A	0.0714286	-0.0076	0.049	0.8767		-0.125373	0.016018	4.9965e-15		0.060619	0.39091	0.876765		0.999768	14
		ENSG00000163126	ENSG00000163126	2	97506967	rs59244622	2	97501632	T	C	0.0654762	-0.0092	0.0489	0.8515		-0.133848	0.01562	1.0439e-17		0.0687348	0.365429	0.850803		0.997229	11
		ENSG00000144199	ENSG00000144199	2	97754969	rs60019075	2	97604895	G	A	0.140873	0.0002	0.0411	0.9962		-0.490752	0.0302933	5.04264e-59		-0.000407538	0.083749	0.996117		0.477817	17
		ENSG00000135976	ENSG00000135976	2	97854745	rs11691641	2	98360443	A	G	0.652778	0.0344	0.0225	0.1256		-0.126456	0.00870851	8.91987e-48		-0.272031	0.178911	0.128389		0.699116	15
		ENSG00000230606	ENSG00000230606	2	98086433	rs111589950	2	97602756	T	C	0.140873	0	0.0412	0.9992		0.664519	0.0321773	9.4049e-95		0	0.0619998	1		0.866601	20
		ENSG00000196912	ENSG00000196912	2	98157703	rs13387563	2	97600916	A	C	0.256944	-0.001	0.0368	0.9781		0.442916	0.0251754	2.7774e-69		-0.00225777	0.0830859	0.978321		0.443195	20
		ENSG00000115073	ENSG00000115073	2	98276500	rs11691641	2	98360443	A	G	0.652778	0.0344	0.0225	0.1256		-0.146781	0.00793444	2.09561e-76		-0.234363	0.153812	0.127585		0.806117	11
		ENSG00000228486	ENSG00000228486	2	98300103	rs13387563	2	97600916	A	C	0.256944	-0.001	0.0368	0.9781		0.288458	0.0157388	4.96589e-75		-0.00346671	0.127575	0.978321		0.600446	20
		ENSG00000115085	ENSG00000115085	2	98343174	rs11691641	2	98360443	A	G	0.652778	0.0344	0.0225	0.1256		-0.220867	0.00787992	7.18263e-173		-0.15575	0.102023	0.126856		0.351465	13
		ENSG00000075568	ENSG00000075568	2	98492593	rs3475	2	98272634	A	G	0.015873	0.0445	0.045	0.3222		0.127826	0.0171317	8.56076e-14		0.348128	0.355118	0.32693		0.498573	9
		ENSG00000183513	ENSG00000183513	2	99220375	rs3769698	2	99233894	C	T	0.3125	0.0129	0.026	0.6191		0.191846	0.010327	4.91496e-77		0.0672413	0.135573	0.619911		0.00484451	20
		ENSG00000115446	ENSG00000115446	2	99230010	rs76525766	2	99221088	G	A	0.313492	0.0121	0.026	0.6411		-0.256458	0.00925926	7.48348e-169		-0.0471812	0.101395	0.641703		0.0187758	17
		ENSG00000071073	ENSG00000071073	2	99291579	rs10182043	2	99417433	C	T	0.18254	-0.0149	0.0224	0.506		0.0854194	0.00864516	5.05291e-23		-0.174434	0.262829	0.506898		0.967998	20
		ENSG00000196872	ENSG00000196872	2	99481515	rs76362434	2	99118005	T	C	0.296627	0.0399	0.0268	0.1359		0.0774681	0.0106582	3.6377e-13		0.51505	0.353131	0.144696		0.113384	11
		ENSG00000135951	ENSG00000135951	2	99692575	rs2516835	2	99779131	T	C	0.338294	-0.0175	0.0249	0.4831		-0.624893	0.00733919	0		0.0280048	0.0398482	0.482188		0.442725	20
		ENSG00000231822	ENSG00000231822	2	99718848	rs11692669	2	99750346	C	A	0.338294	-0.0188	0.025	0.4519		-0.379777	0.0203949	2.16312e-77		0.0495027	0.0658817	0.452419		0.602633	20
		ENSG00000144182	ENSG00000144182	2	99775519	rs6727749	2	99793590	C	T	0.340278	-0.0174	0.0249	0.486		-0.501881	0.00765872	0		0.0346696	0.0496162	0.484705		0.431712	20
		ENSG00000158411	ENSG00000158411	2	99787705	rs6753650	2	99706817	A	G	0.337302	-0.0118	0.0252	0.639		0.222844	0.0120619	3.28227e-76		-0.0529518	0.11312	0.63971		0.472469	20
		ENSG00000241962	ENSG00000241962	2	99848576	rs13000731	2	99795231	G	T	0.340278	-0.0171	0.025	0.4931		0.427288	0.00823618	0		-0.0400198	0.0585136	0.494013		0.468143	20
		ENSG00000144214	ENSG00000144214	2	99910953	rs7589365	2	99990324	T	C	0.316468	-0.0175	0.0225	0.4367		0.403536	0.0115548	3.25934e-267		-0.0433667	0.055771	0.436814		0.492916	20
		ENSG00000135945	ENSG00000135945	2	100061717	rs10187843	2	100006620	G	T	0.632937	0.0393	0.0246	0.1099		0.241007	0.00789979	2.04118e-204		0.163066	0.102212	0.110628		0.872401	20
		ENSG00000144218	ENSG00000144218	2	100461459	rs11123811	2	100760172	T	C	0.447421	0.004	0.022	0.8552		0.314384	0.00847193	2.01886e-301		0.0127233	0.069979	0.855727		0.933778	20
		ENSG00000170500	ENSG00000170500	2	100914474	rs11123823	2	100916315	A	G	0.514881	0.0306	0.0223	0.1695		-0.112453	0.00813672	1.91999e-43		-0.272114	0.199281	0.172101		0.814102	20
		ENSG00000115526	ENSG00000115526	2	101021222	rs2309863	2	101083853	T	G	0.445437	-0.0238	0.0218	0.2747		0.110473	0.00853588	2.6007e-38		-0.215437	0.198034	0.276648		0.160963	11
		ENSG00000115539	ENSG00000115539	2	101186174	rs13427972	2	101087303	G	A	0.350198	-0.0298	0.0244	0.2225		0.154715	0.0109764	4.06491e-45		-0.192612	0.1583	0.223698		0.189944	14
		ENSG00000170485	ENSG00000170485	2	101524952	rs17024686	2	101346959	C	A	0.339286	0.0261	0.0292	0.3723		0.1321	0.00993697	2.51481e-40		0.197578	0.221544	0.372488		0.867308	14
		ENSG00000071082	ENSG00000071082	2	101629335	rs10934	2	101622728	T	C	0.166667	0.0611	0.0225	0.006698		-0.380745	0.0123348	3.26232e-209		-0.160475	0.059323	0.00682823		0.516918	20
		ENSG00000204634	ENSG00000204634	2	101746703	rs1192778	2	101790528	A	G	0.151786	-0.0259	0.0287	0.3665		0.327384	0.0102733	7.58167e-223		-0.0791121	0.0876999	0.367016		0.610958	20
		ENSG00000158435	ENSG00000158435	2	101878021	rs2177997	2	101918802	G	A	0.552579	-0.008	0.0227	0.7256		-0.14435	0.00886529	1.31179e-59		0.0554209	0.157294	0.724583		0.629585	20
		ENSG00000212283	ENSG00000212283	2	101889454	rs1554777	2	101877409	A	G	0.525794	-0.0077	0.0226	0.734		0.510791	0.00917259	0		-0.0150747	0.0442459	0.733328		0.694943	20
		ENSG00000163162	ENSG00000163162	2	101906422	rs12991475	2	101867189	G	A	0.140873	-0.0401	0.0265	0.1307		0.12923	0.00926909	3.51938e-44		-0.3103	0.206266	0.132485		0.570528	18
		ENSG00000196460	ENSG00000196460	2	102052494	rs11680478	2	102083393	C	T	0.199405	-0.01	0.0271	0.7115		-0.137401	0.0143476	1.0029e-21		0.0727796	0.197379	0.712329		0.767546	20
		ENSG00000071054	ENSG00000071054	2	102410880	rs6733355	2	102338377	G	A	0.460317	-0.0102	0.0236	0.6668		0.0568665	0.00936137	1.243e-09		-0.179367	0.416056	0.666386		0.973947	20
		ENSG00000233404	ENSG00000233404	2	102510052	rs7594775	2	102300940	C	T	0.5	-0.0142	0.0238	0.5514		0.126748	0.00884075	1.28859e-46		-0.112033	0.187936	0.551093		0.872261	20
		ENSG00000115590	ENSG00000115590	2	102626656	rs35252180	2	102613895	A	G	0.262897	-0.0331	0.0231	0.152		0.306007	0.0085661	1.7377e-279		-0.108168	0.0755492	0.152216		0.16375	20
		ENSG00000115594	ENSG00000115594	2	102738669	rs11695810	2	102660702	T	C	0.28373	-0.0134	0.0237	0.5716		0.133174	0.00890856	1.58111e-50		-0.10062	0.17809	0.572076		0.329368	20
		ENSG00000115602	ENSG00000115602	2	102948229	rs2058660	2	103054449	G	A	0.416667	0.0501	0.0226	0.02677		-0.236888	0.00911948	9.24851e-149		-0.211493	0.0957507	0.0271896		0.0455157	20
		ENSG00000115604	ENSG00000115604	2	102971603	rs11676124	2	102941338	T	C	0.438492	0.0394	0.0196	0.04407		-0.314116	0.0080124	0		-0.125432	0.0624794	0.0446894		0.129586	20
		ENSG00000264764	ENSG00000264764	2	103048787	rs3755267	2	103038587	T	G	0.415675	0.0511	0.0228	0.02469		-0.354695	0.0251012	2.46039e-45		-0.144067	0.0650841	0.0268592		0.0840127	20
		ENSG00000236525	ENSG00000236525	2	103051108	rs4851575	2	103025203	G	A	0.415675	0.0502	0.0227	0.02717		-0.636891	0.0202133	6.64395e-218		-0.0788204	0.0357296	0.0273821		0.0598417	20
		ENSG00000115607	ENSG00000115607	2	103052087	rs4851575	2	103025203	G	A	0.415675	0.0502	0.0227	0.02717		-0.738029	0.00817338	0		-0.068019	0.0307668	0.0270503		0.0541351	20
		ENSG00000234389	ENSG00000234389	2	103056054	rs887971	2	103041167	C	T	0.416667	-0.0386	0.0206	0.06086		-0.778725	0.0178073	0		0.0495682	0.0264778	0.0611971		0.122883	20
		ENSG00000135953	ENSG00000135953	2	103342823	rs2540317	2	103349807	G	A	0.21627	-0.0036	0.0271	0.8956		0.772762	0.00867277	0		-0.00465862	0.0350691	0.894319		0.658205	20
		ENSG00000135972	ENSG00000135972	2	105685429	rs56067963	2	105704073	A	G	0.109127	-0.0205	0.0268	0.4446		-0.582784	0.00908692	0		0.035176	0.0459894	0.444348		0.2248	15
		ENSG00000135966	ENSG00000135966	2	105913681	rs10189100	2	105996085	G	T	0.276786	0.003	0.0337	0.9289		-0.204876	0.011468	2.20926e-71		-0.014643	0.164492	0.929066		0.176188	17
		ENSG00000135974	ENSG00000135974	2	105959742	rs4851758	2	105952417	T	C	0.0238095	0.0979	0.0343	0.004288		0.135923	0.018875	5.96851e-13		0.720263	0.271448	0.00796839		NA	NA
		ENSG00000115641	ENSG00000115641	2	106014564	rs10190186	2	105997385	G	A	0.0496032	-0.0101	0.0484	0.8355		0.637815	0.0153831	0		-0.0158353	0.0758851	0.834702		0.506936	10
		ENSG00000071051	ENSG00000071051	2	106436042	rs6726571	2	106390251	C	T	0.416667	-0.0076	0.0224	0.7327		0.158278	0.00804715	3.9912e-86		-0.0480169	0.141544	0.734433		0.327967	20
		ENSG00000119147	ENSG00000119147	2	106687158	rs13024076	2	106706647	A	G	0.0128968	-0.0772	0.0291	0.007884		-0.255441	0.0109217	5.60888e-121		0.302222	0.114651	0.00838854		0.960811	4
		ENSG00000115652	ENSG00000115652	2	106760277	rs12993277	2	106691039	T	C	0.261905	0.001	0.0425	0.9811		0.0883558	0.0158406	2.4358e-08		0.0113179	0.481014	0.981228		0.0816543	9
		ENSG00000135968	ENSG00000135968	2	109095444	rs826526	2	109347947	G	T	0.0952381	-0.0425	0.0262	0.1047		-0.431388	0.00885697	0		0.0985191	0.0607678	0.104967		0.977877	20
		ENSG00000153201	ENSG00000153201	2	109369102	rs826546	2	109378008	T	G	0.0793651	-0.0419	0.0263	0.1121		0.121278	0.010123	4.5015e-33		-0.345488	0.218767	0.114278		0.949994	20
		ENSG00000163006	ENSG00000163006	2	109448123	rs10211606	2	109413810	A	G	0.0327381	-0.0616	0.0482	0.2008		-0.192406	0.0166036	4.72965e-31		0.320156	0.252031	0.203976		0.637104	20
		ENSG00000135960	ENSG00000135960	2	109558377	rs79271259	2	109641197	T	C	0.102183	0.0258	0.0449	0.5661		0.131966	0.0164941	1.2361e-15		0.195505	0.341115	0.566554		0.443016	5
		ENSG00000172985	ENSG00000172985	2	110004005	rs1465631	2	109841793	T	C	0.21131	0.0092	0.0537	0.8639		-0.384068	0.0190718	3.42917e-90		-0.0239541	0.139824	0.863975		0.735689	4
		ENSG00000186522	ENSG00000186522	2	110336171	rs6705503	2	110379066	A	G	0.390873	-0.0117	0.0263	0.6552		-0.172677	0.00919941	1.31892e-78		0.0677568	0.152351	0.656506		0.860935	15
		ENSG00000198142	ENSG00000198142	2	110374237	rs892464	2	110343913	T	G	0.395833	-0.0132	0.0239	0.5821		-0.363776	0.00939616	0		0.0362861	0.0657064	0.580781		0.763453	18
		ENSG00000175701	ENSG00000175701	2	110986051	rs6711385	2	110947941	T	C	0.0248016	0.0661	0.0587	0.2605		0.517379	0.0246655	1.0912e-97		0.127759	0.11362	0.260824		0.142815	6
		ENSG00000153093	ENSG00000153093	2	111682974	rs7604244	2	111780719	T	C	0.239087	0.0098	0.0218	0.6517		-0.074131	0.0082878	3.73299e-19		-0.132198	0.294445	0.65345		0.786477	20
		ENSG00000153094	ENSG00000153094	2	111901489	rs6734942	2	111910694	T	C	0.465278	0.0196	0.0229	0.391		-0.0862482	0.00824095	1.2402e-25		-0.227251	0.266399	0.393633		0.695083	20
		ENSG00000227992	ENSG00000227992	2	111962666	rs67816163	2	111963310	G	A	0.093254	0.0085	0.0246	0.7288		-0.280883	0.0234919	5.9967e-33		-0.0302617	0.0876175	0.729805		0.833146	20
		ENSG00000153107	ENSG00000153107	2	112583057	rs4848803	2	112606506	T	C	0.377976	0.0177	0.0256	0.4888		0.14178	0.0137272	5.24279e-25		0.124841	0.180966	0.490281		0.922303	14
		ENSG00000153208	ENSG00000153208	2	112721597	rs55812028	2	112780969	T	C	0.0873016	-0.0339	0.0242	0.1613		-0.547897	0.00859779	0		0.061873	0.0441796	0.161367		0.872647	7
		ENSG00000153214	ENSG00000153214	2	112844847	rs6727484	2	112815002	A	G	0.0337302	0.0134	0.0312	0.6672		-0.351616	0.0118513	1.92917e-193		-0.0381098	0.0887426	0.667601		0.0785657	4
		ENSG00000144152	ENSG00000144152	2	112920876	rs7564437	2	112939115	T	G	0.233135	0.0108	0.023	0.6377		-0.0630791	0.00818932	1.3333e-14		-0.171214	0.365299	0.639288		0.589201	11
		ENSG00000144161	ENSG00000144161	2	112992983	rs11123130	2	112945220	A	G	0.014881	0.0432	0.0253	0.08749		0.192215	0.0097938	9.23698e-86		0.224748	0.132121	0.0889272		0.88125	4
		ENSG00000188177	ENSG00000188177	2	113065405	rs35413490	2	113109669	C	T	0.423611	-0.0181	0.0253	0.4749		-0.105053	0.00891702	4.87931e-32		0.172294	0.241274	0.475166		0.861942	13
		ENSG00000169629	ENSG00000169629	2	113159867	rs145713961	2	113117451	G	T	0.0952381	0.0488	0.0299	0.1027		-0.306052	0.0126833	1.20521e-128		-0.15945	0.0979192	0.103443		0.156761	16
		ENSG00000114999	ENSG00000114999	2	113264979	rs62157534	2	113277217	A	G	0.27381	-0.0252	0.0288	0.3816		-0.103108	0.0100731	1.36769e-24		0.244403	0.280336	0.383306		0.166806	6
		ENSG00000125630	ENSG00000125630	2	113317063	rs35832933	2	113338563	C	T	0.581349	-0.0323	0.0229	0.1579		0.335475	0.0117911	4.66945e-178		-0.0962813	0.0683452	0.158909		0.185181	17
		ENSG00000125611	ENSG00000125611	2	113344334	rs6542067	2	113380619	A	G	0.31746	-0.004	0.0261	0.8773		0.129254	0.0102945	3.70362e-36		-0.0309468	0.201943	0.878205		0.586675	4
		ENSG00000228251	ENSG00000228251	2	113348944	rs1047652	2	113346512	A	C	0.327381	0.0086	0.0294	0.7704		0.23122	0.0258601	3.8497e-19		0.037194	0.12722	0.770011		0.209065	6
		ENSG00000243389	ENSG00000243389	2	113359312	rs62157536	2	113277497	T	C	0.27381	0.0237	0.0276	0.3911		0.174065	0.0181223	7.6158e-22		0.136156	0.159194	0.392394		0.577496	7
		ENSG00000237753	ENSG00000237753	2	113401338	rs4536654	2	113390445	G	A	0.0347222	-0.0069	0.0265	0.7939		0.775994	0.0103939	0		-0.00889183	0.03415	0.794574		NA	NA
		ENSG00000144136	ENSG00000144136	2	113412419	rs3980075	2	113370144	G	A	0.313492	0.0011	0.026	0.9673		0.488717	0.0089985	0		0.00225079	0.0532005	0.966253		0.742166	5
		ENSG00000144130	ENSG00000144130	2	113489759	rs2048876	2	113467333	C	T	0.25496	-0.0326	0.0224	0.1456		-0.10668	0.0108917	1.1877e-22		0.305587	0.212279	0.149994		NA	NA
		ENSG00000125538	ENSG00000125538	2	113590904	rs2048876	2	113467333	C	T	0.25496	-0.0326	0.0224	0.1456		-0.0518895	0.00802126	9.86537e-11		0.628258	0.442476	0.155646		NA	NA
		ENSG00000136689	ENSG00000136689	2	113878192	rs72950883	2	113867923	T	C	0.281746	0.0001	0.03	0.9976		0.173208	0.0120009	3.2082e-47		0.00057734	0.173202	0.99734		0.315124	15
		ENSG00000125637	ENSG00000125637	2	113937858	rs2241976	2	113943470	G	A	0.60119	0.0072	0.0227	0.7516		0.664003	0.00715405	0		0.0108433	0.0341868	0.751108		0.515701	18
		ENSG00000189223	ENSG00000189223	2	113996843	rs7589901	2	113993344	C	A	0.332341	0.0056	0.0228	0.8065		-0.730686	0.00959323	0		-0.00766404	0.0312037	0.805982		0.827086	20
		ENSG00000125618	ENSG00000125618	2	114005050	rs4849179	2	113985170	T	C	0.333333	0.0045	0.0212	0.8331		-0.541301	0.00759039	0		-0.0083133	0.0391651	0.831902		0.754316	20
		ENSG00000146556	ENSG00000146556	2	114349159	rs11685171	2	114462814	A	G	0.118056	-0.0127	0.0273	0.6436		-0.592787	0.0182967	2.88177e-230		0.0214242	0.0460584	0.641822		0.421667	9
		ENSG00000236397	ENSG00000236397	2	114357875	rs11685171	2	114462814	A	G	0.118056	-0.0127	0.0273	0.6436		0.928937	0.015972	0		-0.0136715	0.0293894	0.641798		0.352525	10
		ENSG00000240356	ENSG00000240356	2	114376373	rs11685171	2	114462814	A	G	0.118056	-0.0127	0.0273	0.6436		0.956305	0.0157185	0		-0.0132803	0.0285482	0.641797		0.321003	10
		ENSG00000144134	ENSG00000144134	2	114392889	rs62168821	2	114464089	C	T	0.215278	0.0078	0.0287	0.7864		0.258511	0.0208979	3.78881e-35		0.0301727	0.111047	0.785844		0.0570413	10
		ENSG00000227359	ENSG00000227359	2	114448467	rs62168821	2	114464089	C	T	0.215278	0.0078	0.0287	0.7864		0.426563	0.0248948	8.19139e-66		0.0182857	0.0672905	0.78582		0.0448087	8
		ENSG00000115084	ENSG00000115084	2	114488494	rs72946611	2	114496099	A	G	0.0386905	-0.0107	0.0323	0.7395		-0.270245	0.0118086	6.4941e-116		0.0395937	0.119534	0.740467		0.00806283	6
		ENSG00000244063	ENSG00000244063	2	114587831	rs60060801	2	114582603	T	C	0.252976	0.0075	0.0367	0.8382		0.460731	0.0337463	1.94273e-42		0.0162785	0.0796649	0.83809		0.12648	17
		ENSG00000228857	ENSG00000228857	2	114594779	rs11123212	2	114604972	T	G	0.293651	0.0227	0.031	0.4648		-0.297152	0.0263596	1.7839e-29		-0.0763919	0.104544	0.464951		0.0764637	13
		ENSG00000115091	ENSG00000115091	2	114683855	rs10182655	2	114738509	T	C	0.0416667	-0.0155	0.0353	0.662		0.11365	0.0183449	5.82109e-10		-0.136383	0.311381	0.66139		NA	NA
		ENSG00000234199	ENSG00000234199	2	114751012	rs3748997	2	114684848	C	T	0.168651	-0.1021	0.0376	0.006696		-0.656301	0.0152871	0		0.155569	0.0574052	0.00672811		0.621047	20
		ENSG00000088205	ENSG00000088205	2	118581090	rs1052628	2	118589911	G	A	0.162698	-0.0236	0.0304	0.4377		-0.261372	0.0158954	9.3831e-61		0.0902929	0.116439	0.438073		0.395299	20
		ENSG00000236255	ENSG00000236255	2	118595373	rs1052628	2	118589911	G	A	0.162698	-0.0236	0.0304	0.4377		0.18959	0.0146539	2.754e-38		-0.124479	0.160635	0.438386		0.270807	20
		ENSG00000125633	ENSG00000125633	2	118722381	rs2194538	2	118639698	C	T	0.0416667	-0.0562	0.0406	0.1666		-0.117277	0.0154919	3.7265e-14		0.479207	0.351929	0.173305		0.338278	14
		ENSG00000125629	ENSG00000125629	2	118857300	rs12986752	2	118845819	A	G	0.121032	0.0133	0.0254	0.6017		-0.189777	0.00908982	8.4873e-97		-0.0700821	0.133883	0.600656		0.0244835	20
		ENSG00000226856	ENSG00000226856	2	118916833	rs4848497	2	118946854	T	C	0.12004	-0.0059	0.0224	0.7932		-0.19868	0.0098666	3.5275e-90		0.029696	0.112754	0.792265		0.880621	18
		ENSG00000019169	ENSG00000019169	2	119725989	rs35288880	2	119728472	T	C	0.362103	-0.0154	0.0302	0.6102		-0.862645	0.0089579	0		0.0178521	0.0350091	0.610103		0.650955	20
		ENSG00000115107	ENSG00000115107	2	120002306	rs3769653	2	120021319	T	C	0.327381	-0.0214	0.0241	0.375		-0.530184	0.00798705	0		0.0403633	0.04546	0.374601		0.849456	13
		ENSG00000186132	ENSG00000186132	2	120092102	rs7592522	2	120033174	A	G	0.0634921	0.0378	0.0269	0.1606		0.145386	0.0175176	1.0464e-16		0.259998	0.187658	0.165904		0.339013	6
		ENSG00000155368	ENSG00000155368	2	120127311	rs12612942	2	120118237	G	A	0.210317	-0.0047	0.0247	0.849		-0.362701	0.0143801	2.27533e-140		0.0129583	0.0681021	0.849091		0.0322267	11
		ENSG00000144120	ENSG00000144120	2	120440413	rs72965091	2	120431150	A	G	0.121032	-0.0256	0.0318	0.4215		-0.202837	0.011587	1.29852e-68		0.12621	0.156942	0.421292		0.0609868	19
		ENSG00000088179	ENSG00000088179	2	120629300	rs13000543	2	120719379	T	C	0.354167	-0.0401	0.0244	0.09996		-0.105405	0.00801386	1.63992e-39		0.380439	0.233289	0.102941		0.774145	20
		ENSG00000115109	ENSG00000115109	2	120853638	rs75582263	2	120900736	C	T	0.325397	-0.0342	0.0273	0.2093		-0.149652	0.00959591	7.82328e-55		0.22853	0.183011	0.211766		0.306134	19
		ENSG00000236878	ENSG00000236878	2	120968960	rs1437421	2	120975831	C	A	0.333333	-0.0119	0.0219	0.5855		-0.238594	0.0227258	8.74848e-26		0.0498755	0.0919106	0.587369		0.125816	18
		ENSG00000227788	ENSG00000227788	2	120969870	rs3889223	2	121024432	A	G	0.600198	-0.0316	0.0245	0.1971		-0.134943	0.0228639	3.59121e-09		0.234173	0.185843	0.207648		NA	NA
		ENSG00000223549	ENSG00000223549	2	120973806	rs1437421	2	120975831	C	A	0.333333	-0.0119	0.0219	0.5855		-0.151636	0.0229043	3.5823e-11		0.0784776	0.144911	0.588123		0.12368	19
		ENSG00000226479	ENSG00000226479	2	120979919	rs1437421	2	120975831	C	A	0.333333	-0.0119	0.0219	0.5855		0.155846	0.00833426	5.00658e-78		-0.0763576	0.140583	0.587027		0.0606456	20
		ENSG00000144118	ENSG00000144118	2	121024964	rs3889223	2	121024432	A	G	0.600198	-0.0316	0.0245	0.1971		-0.302664	0.00780344	0		0.104406	0.0809925	0.197369		0.00662939	5
		ENSG00000163083	ENSG00000163083	2	121106551	rs11688038	2	121026582	A	G	0.598214	-0.0314	0.0245	0.1995		-0.192306	0.00791345	1.90394e-130		0.163281	0.127578	0.200597		0.317601	3
		ENSG00000115112	ENSG00000115112	2	122008473	rs6714806	2	122037433	T	C	0.27381	-0.0551	0.0323	0.08757		0.0947845	0.0109458	4.74249e-18		-0.581319	0.347322	0.0941867		0.277373	4
		ENSG00000074054	ENSG00000074054	2	122251257	rs114514102	2	122141771	C	T	0.145833	-0.0052	0.0566	0.927		0.387939	0.0214998	8.82616e-73		-0.0134042	0.145901	0.9268		0.158581	17
		ENSG00000155438	ENSG00000155438	2	122489510	rs1056014	2	122484976	A	G	0.130952	0.0631	0.0453	0.1636		0.559002	0.0187026	2.73498e-196		0.11288	0.0811252	0.164096		0.170668	20
		ENSG00000136732	ENSG00000136732	2	127433877	rs2119151	2	127408871	G	T	0.35119	-0.0154	0.0229	0.5011		-0.288847	0.00796425	5.19021e-288		0.0533155	0.0792944	0.501346		NA	NA
		ENSG00000136717	ENSG00000136717	2	127835267	rs11682128	2	127839474	A	G	0.203373	0.0089	0.0241	0.7107		0.663793	0.00756544	0		0.0134078	0.0363068	0.711911		0.164568	20
		ENSG00000163161	ENSG00000163161	2	128033309	rs7568261	2	128117324	T	C	0.602183	0.0443	0.0224	0.04771		0.293737	0.00783608	1.60493e-307		0.150815	0.0763648	0.0482759		0.114622	20
		ENSG00000169967	ENSG00000169967	2	128101173	rs3738948	2	128018063	G	A	0.286706	-0.0287	0.0263	0.2755		-0.533461	0.0091028	0		0.0537996	0.0493093	0.275244		0.923099	20
		ENSG00000236682	ENSG00000236682	2	128152431	rs12613413	2	128086354	C	T	0.285714	-0.0241	0.0265	0.3627		1.21611	0.0159518	0		-0.0198173	0.0217924	0.363155		0.832398	20
		ENSG00000115718	ENSG00000115718	2	128181412	rs971207	2	128181518	T	C	0.444444	-0.007	0.0256	0.7837		-0.175659	0.00850087	7.36614e-95		0.03985	0.14575	0.784535		0.0635661	20
		ENSG00000163166	ENSG00000163166	2	128239122	rs78309785	2	128373343	G	A	0.140873	0.0824	0.063	0.1907		-0.359165	0.0200754	1.39098e-71		-0.229421	0.175875	0.192078		0.0671685	20
		ENSG00000231731	ENSG00000231731	2	128242295	rs2288657	2	128395498	T	C	0.136905	0.0794	0.0635	0.2111		-0.331001	0.0531557	4.7545e-10		-0.239879	0.195672	0.220228		0.144972	11
		ENSG00000169994	ENSG00000169994	2	128344341	rs10186397	2	128389624	A	G	0.280754	-0.019	0.0226	0.4006		-0.211805	0.00803522	3.98375e-153		0.0897051	0.106756	0.400751		0.0858524	20
		ENSG00000144230	ENSG00000144230	2	128406826	rs2264726	2	128361565	A	G	0.119048	-0.0137	0.0247	0.5799		0.0681506	0.00956447	1.0378e-12		-0.201025	0.363529	0.580275		0.425951	20
		ENSG00000072163	ENSG00000072163	2	128417658	rs2255177	2	128393289	C	T	0.284722	0	0.0248	0.9986		-0.385019	0.0124002	1.15871e-211		0	0.0644125	1		0.278778	20
		ENSG00000136709	ENSG00000136709	2	128513678	rs12162317	2	128584300	G	T	0.162698	0.0326	0.0321	0.3104		0.1655	0.0113555	4.08696e-48		0.196979	0.194428	0.311003		0.680276	20
		ENSG00000270081	ENSG00000270081	2	128602194	rs12692069	2	128601602	T	C	0.637897	-0.0156	0.022	0.478		0.780413	0.0159442	0		-0.0199894	0.0281932	0.478314		0.280289	20
		ENSG00000144231	ENSG00000144231	2	128609785	rs3755305	2	128618446	C	T	0.321429	0.0222	0.0237	0.3488		0.24068	0.00833093	1.59443e-183		0.0922385	0.0985226	0.349162		0.112408	20
		ENSG00000144233	ENSG00000144233	2	128631350	rs13018398	2	128628225	C	T	0.320437	0.0102	0.024	0.6715		0.0589862	0.00851762	4.35358e-12		0.172922	0.40764	0.671419		0.194242	20
		ENSG00000136715	ENSG00000136715	2	128742242	rs113815392	2	128697331	T	C	0.123016	-0.0166	0.0268	0.5347		-0.115108	0.00923807	1.2306e-35		0.144212	0.233112	0.536154		0.51821	20
		ENSG00000136731	ENSG00000136731	2	128901012	rs4600592	2	128868307	C	T	0.323413	0	0.0225	0.9991		-0.0635873	0.00801817	2.18439e-15		0	0.353844	1		0.381238	20
		ENSG00000136720	ENSG00000136720	2	129035220	rs71420836	2	129060871	T	C	0.0138889	0.0253	0.0391	0.518		-0.347222	0.0246495	4.60445e-45		-0.072864	0.112727	0.518035		NA	NA
		ENSG00000115919	ENSG00000115919	2	143717478	rs76560560	2	143649203	G	A	0.213294	-0.0519	0.0481	0.2801		0.910062	0.0180429	0		-0.0570291	0.0528657	0.280697		0.15199	20
		ENSG00000227557	ENSG00000227557	2	143856225	rs2099716	2	143844480	G	A	0.27381	-0.0164	0.0301	0.5873		-0.525714	0.0256401	1.99943e-93		0.0311957	0.0572757	0.585989		0.432577	13
		ENSG00000225476	ENSG00000225476	2	143856984	rs62169954	2	143856956	T	C	0.276786	-0.0149	0.0301	0.6196		-0.752707	0.0239371	4.88209e-217		0.0197952	0.039994	0.620632		0.494895	14
		ENSG00000228655	ENSG00000228655	2	144145674	rs12477455	2	144079060	T	C	0.460317	-0.0171	0.0226	0.45		0.116384	0.0200996	7.02191e-09		-0.146927	0.195835	0.453099		0.542849	9
		ENSG00000075884	ENSG00000075884	2	144187426	rs74847330	2	143831599	G	A	0.242063	-0.0023	0.0376	0.9518		-0.505528	0.0123879	0		0.0045497	0.0743777	0.951224		0.768057	7
		ENSG00000257226	ENSG00000257226	2	144528915	rs74847330	2	143831599	G	A	0.242063	-0.0023	0.0376	0.9518		-0.182802	0.0315993	7.2512e-09		0.0125819	0.205699	0.951226		0.711911	5
		ENSG00000121964	ENSG00000121964	2	144896728	rs16823566	2	144950248	T	G	0.0684524	0.0151	0.0364	0.6774		-0.144516	0.0152379	2.44719e-21		-0.104486	0.252115	0.678553		0.0255292	14
		ENSG00000176824	ENSG00000176824	2	145220162	rs13389578	2	145216048	C	T	0.0853175	-0.0117	0.0443	0.7922		0.228827	0.0353411	9.49379e-11		-0.0511304	0.193757	0.791865		0.50674	6
		ENSG00000121989	ENSG00000121989	2	148645239	rs11886876	2	148783807	A	G	0.479167	0.0227	0.0241	0.348		0.235626	0.00838003	5.96953e-174		0.096339	0.102338	0.34651		0.00184228	20
		ENSG00000115947	ENSG00000115947	2	148735439	rs7577025	2	148747439	A	G	0.405754	0.0053	0.0237	0.8246		-0.0835602	0.00865514	4.70911e-22		-0.0634274	0.283704	0.823093		0.00323863	20
		ENSG00000204406	ENSG00000204406	2	149027192	rs12105745	2	148673662	G	A	0.422619	0.0057	0.0237	0.8109		-0.109535	0.00794829	3.31649e-43		-0.052038	0.216401	0.809966		0.00257525	20
		ENSG00000135999	ENSG00000135999	2	149473569	rs35131468	2	149417909	T	G	0.0337302	0.0552	0.0332	0.0963		-0.101056	0.0134946	6.9612e-14		-0.546232	0.336531	0.104563		NA	NA
		ENSG00000231079	ENSG00000231079	2	149635195	rs9711454	2	149800423	G	A	0.015873	-0.0008	0.0401	0.9842		0.263188	0.0385037	8.1777e-12		-0.00303965	0.152363	0.984083		0.998057	12
		ENSG00000168280	ENSG00000168280	2	149758046	rs76409574	2	149816175	T	C	0.0287698	-0.004	0.0389	0.9173		0.16061	0.015174	3.5128e-26		-0.024905	0.242213	0.918103		0.99594	13
		ENSG00000150556	ENSG00000150556	2	149983198	rs12997550	2	149926462	T	G	0.31746	-0.0507	0.0329	0.124		0.253643	0.0125458	6.88168e-91		-0.199887	0.130086	0.124397		0.371221	18
		ENSG00000168288	ENSG00000168288	2	150435239	rs16827085	2	150342741	A	G	0.125992	-0.0022	0.0366	0.9517		0.125437	0.0147337	1.6861e-17		-0.0175387	0.291788	0.95207		0.0486362	7
		ENSG00000184898	ENSG00000184898	2	152111423	rs55775354	2	152118271	A	G	0.384921	0.0101	0.0191	0.599		-0.695147	0.00765807	0		-0.0145293	0.0274767	0.596953		0.71742	20
		ENSG00000123609	ENSG00000123609	2	152136775	rs4665150	2	152134149	A	G	0.383929	0.0076	0.0191	0.692		0.299984	0.0078111	0		0.0253347	0.0636735	0.690715		0.603811	20
		ENSG00000123610	ENSG00000123610	2	152225333	rs2278089	2	152146672	G	T	0.409722	0.0062	0.0227	0.7833		0.374827	0.00784484	0		0.016541	0.0605622	0.784758		0.106927	20
		ENSG00000080345	ENSG00000080345	2	152315462	rs11679466	2	152142088	T	C	0.561508	0.0029	0.0227	0.8968		-0.145701	0.00806375	5.63253e-73		-0.0199038	0.155803	0.898347		0.426609	20
		ENSG00000183091	ENSG00000183091	2	152466425	rs74532673	2	152550727	C	T	0.184524	0.0055	0.0651	0.9326		0.823216	0.0223247	1.18019e-297		0.00668111	0.0790803	0.932671		0.349081	12
		ENSG00000162980	ENSG00000162980	2	152665252	rs1879138	2	152855708	T	C	0.361111	-0.0072	0.0203	0.7231		0.11867	0.0093565	7.32787e-37		-0.0606723	0.171129	0.722933		0.0688467	20
		ENSG00000182389	ENSG00000182389	2	152822441	rs13397977	2	152855524	A	G	0.362103	-0.0086	0.0203	0.6729		0.0921706	0.00853843	3.64251e-27		-0.0933052	0.220413	0.672062		0.386137	20
		ENSG00000115145	ENSG00000115145	2	153002910	rs72859833	2	152965141	C	T	0.014881	-0.0016	0.0244	0.9487		0.295572	0.0105584	1.91696e-172		-0.00541323	0.082552	0.947717		0.330296	19
		ENSG00000157827	ENSG00000157827	2	153349049	rs715046	2	153502803	T	C	0.117063	0.0464	0.0391	0.2357		0.144984	0.0150658	6.36897e-22		0.320035	0.271727	0.238884		0.0178666	20
[truncated: 11,950 more rows]

## Sheet: S4
Table S4:The results of SMR analysis using data from GTEx and IA GWAS dataset
Traits	eQTL Datasets	Gene	ProbeID	Gene chromosome	Gene base pair	top SNP	top SNP Chromosome	top SNP base pair	Effect allele	Other allele	Effect allele frequency	GWAS association				eQTL association				SMR association				HEIDI Test
												beta	se	Pval		beta	se	Pval		beta	se	Pval		Pval	NO.of SNPs
IA	GTEx	TNFRSF18	ENSG00000186891	1	1138888	rs78107697	1	1161866	T	C	0.159722	-0.0056	0.0368	0.8782		-0.302461	0.0345148	1.89742e-18		0.0185148	0.121687	0.879068		0.769876	4
		TNFRSF4	ENSG00000186827	1	1146706	rs7528416	1	1171249	C	T	0.157738	0.0115	0.0399	0.7733		-0.221273	0.0381355	6.54191e-09		-0.051972	0.180543	0.77345		0.611323	3
		B3GALT6	ENSG00000176022	1	1167629	rs78107697	1	1161866	T	C	0.159722	-0.0056	0.0368	0.8782		-0.239763	0.0261246	4.40475e-20		0.0233564	0.153506	0.879066		0.767642	4
		PRKCZ	ENSG00000067606	1	1981909	rs383968	1	2077128	G	A	0.264881	-0.014	0.0236	0.5524		-0.165821	0.0232071	8.98262e-13		0.0844284	0.142812	0.554396		0.948742	11
		RP5-892K4.1	ENSG00000271806	1	2072523	rs383968	1	2077128	G	A	0.264881	-0.014	0.0236	0.5524		-0.181182	0.0282919	1.51344e-10		0.0772704	0.130813	0.554727		0.982423	9
		RP11-181G12.2	ENSG00000182873	1	2113233	rs2460001	1	2111030	C	T	0.34127	-0.0214	0.0236	0.3654		-0.130832	0.0212493	7.41388e-10		0.163569	0.18233	0.369664		0.826081	11
		MORN1	ENSG00000116151	1	2252692	rs7542190	1	2300649	T	C	0.376984	-0.0371	0.0235	0.1151		-0.332382	0.0391061	1.90421e-17		0.111619	0.0719111	0.12062		0.258514	13
		RP4-740C4.6	ENSG00000269896	1	2281853	rs12071572	1	2299311	G	A	0.381944	-0.033	0.0239	0.1668		-0.301387	0.0380625	2.40931e-15		0.109494	0.0804967	0.173758		0.15364	12
		RP3-395M20.8	ENSG00000238164	1	2481359	rs10910096	1	2512710	C	T	0.56746	-0.0005	0.0227	0.9811		-0.211774	0.0254045	7.67876e-17		0.00236101	0.10719	0.982427		0.31953	9
		FAM213B	ENSG00000157870	1	2517930	rs2094074	1	2514575	T	C	0.576389	-0.0125	0.0227	0.5804		-0.271691	0.0278169	1.55841e-22		0.0460081	0.0836835	0.582465		0.407292	11
		MMEL1	ENSG00000142606	1	2522078	rs3748818	1	2525660	A	G	0.52877	-0.0166	0.0241	0.49		-0.521098	0.0478625	1.32354e-27		0.0318558	0.046341	0.491817		0.685207	11
		TTC34	ENSG00000215912	1	2567415	rs10797440	1	2541269	G	A	0.535714	-0.0245	0.0238	0.3045		0.253935	0.0337327	5.15791e-14		-0.0964814	0.094597	0.307766		0.703013	12
		SMIM1	ENSG00000235169	1	3689352	rs6684759	1	3749610	A	G	0.0902778	-0.0298	0.0274	0.2769		0.453702	0.0356497	4.20438e-37		-0.0656819	0.0606122	0.278524		NA	NA
		LRRC47	ENSG00000130764	1	3696784	rs2275832	1	3745787	C	T	0.661706	0.0095	0.0245	0.697		0.175276	0.0258305	1.1559e-11		0.0542002	0.140008	0.698665		NA	NA
		CEP104	ENSG00000116198	1	3728645	rs2275832	1	3745787	C	T	0.661706	0.0095	0.0245	0.697		-0.550809	0.0316616	8.73082e-68		-0.0172474	0.0444911	0.698268		NA	NA
		C1orf174	ENSG00000198912	1	3805689	rs7367066	1	3803755	C	T	0.609127	0.0349	0.0252	0.1662		0.291726	0.0277686	8.141e-26		0.119633	0.0871298	0.169739		NA	NA
		NPHP4	ENSG00000131697	1	5922871	rs806107	1	6050540	G	A	0.25496	-0.0214	0.0235	0.3625		-0.236797	0.0326993	4.43218e-13		0.0903728	0.100023	0.366249		0.228164	18
		KCNAB2	ENSG00000069424	1	6051526	rs61760782	1	6084897	T	C	0.587302	0.0189	0.023	0.4125		-0.220995	0.024321	1.02209e-19		-0.0855223	0.104499	0.413129		0.31071	15
		RNF207	ENSG00000158286	1	6265535	rs3789524	1	6258794	G	A	0.277778	-0.0428	0.0281	0.1281		-0.266655	0.0312052	1.28304e-17		0.160507	0.107041	0.133745		NA	NA
		ICMT	ENSG00000116237	1	6281253	rs1802353	1	6284680	T	C	0.0744048	0.0168	0.0455	0.7125		-0.194826	0.035133	2.93316e-08		-0.0862308	0.234059	0.712564		NA	NA
		ESPN	ENSG00000187017	1	6484848	rs182700746	1	6484878	T	C	0.142857	-0.0296	0.0622	0.634		0.780243	0.0853921	6.41022e-20		-0.0379369	0.0798268	0.634616		0.221219	11
		PLEKHG5	ENSG00000171680	1	6526152	rs6657495	1	6589641	T	C	0.176587	0.0502	0.0343	0.1438		-0.488386	0.0409099	7.49325e-33		-0.102788	0.0707571	0.146312		0.442344	8
		NOL9	ENSG00000162408	1	6581407	rs7517959	1	6574418	A	G	0.224206	0.0457	0.0357	0.2009		0.206856	0.0313326	4.0578e-11		0.220927	0.175798	0.20886		0.418364	6
		ZBTB48	ENSG00000204859	1	6640061	rs3747994	1	6681744	T	C	0.578373	0.0222	0.0258	0.3885		-0.143956	0.0194834	1.48348e-13		-0.154214	0.180433	0.392724		0.984152	14
		PHF13	ENSG00000116273	1	6673745	rs35649025	1	6676191	T	C	0.154762	0.003	0.0237	0.9001		-0.257474	0.0230836	6.84708e-29		-0.0116517	0.0920541	0.899277		0.916425	13
		THAP3	ENSG00000041988	1	6684926	rs34160967	1	6635306	A	G	0.320437	-0.0047	0.0321	0.8839		0.170597	0.030023	1.32963e-08		-0.0275503	0.188225	0.88363		0.932496	13
		VAMP3	ENSG00000049245	1	7831329	rs11121022	1	7836659	C	A	0.232143	0.0164	0.021	0.4346		0.152847	0.0149216	1.26775e-24		0.107297	0.137791	0.436161		0.403981	15
		PER3	ENSG00000049246	1	7844380	rs228654	1	7897228	A	G	0.0426587	-0.0044	0.0351	0.9004		0.324005	0.0543278	2.46308e-09		-0.01358	0.108356	0.900263		0.86966	12
		PARK7	ENSG00000116288	1	8014351	rs17523802	1	8021740	A	G	0.0615079	-0.0658	0.0271	0.01508		0.202136	0.021473	4.79837e-21		-0.325523	0.138456	0.0187182		0.886226	19
		RERE	ENSG00000142599	1	8412457	rs2292242	1	8385059	T	C	0.759921	0.0008	0.023	0.9711		0.149118	0.014861	1.07872e-23		0.00536488	0.154241	0.972253		0.58861	20
		CA6	ENSG00000131686	1	9005926	rs12091891	1	9000220	G	A	0.0813492	0.0532	0.0424	0.2102		0.798646	0.0674939	2.6397e-32		0.0666127	0.0533875	0.212133		0.6123	4
		SLC2A5	ENSG00000142583	1	9095166	rs35315512	1	9157857	A	C	0.217262	0.0195	0.0305	0.5222		-0.184567	0.0273273	1.43883e-11		-0.105653	0.16599	0.524451		0.689507	15
		H6PD	ENSG00000049239	1	9294834	rs6577563	1	9291666	C	T	0.480159	-0.044	0.0236	0.06289		-0.208412	0.0198095	6.92686e-26		0.21112	0.115002	0.0663867		0.040184	10
		SPSB1	ENSG00000171621	1	9352939	rs72641831	1	9335173	T	G	0.169643	-0.0501	0.0271	0.06434		-0.38667	0.0422749	5.87795e-20		0.129568	0.0715029	0.0699762		0.149187	5
		KIF1B	ENSG00000054523	1	10270863	rs12139158	1	10325610	G	A	0.0128968	0.0387	0.0358	0.2797		0.131312	0.01885	3.25685e-12		0.294718	0.275896	0.285421		NA	NA
		CORT	ENSG00000241563	1	10509776	rs490037	1	10485235	A	G	0.138889	0.0233	0.0416	0.5753		-0.452734	0.0789393	9.7386e-09		-0.0514651	0.0923233	0.577224		0.999796	13
		PEX14	ENSG00000142655	1	10532345	rs2186949	1	10563935	T	C	0.322421	-0.0055	0.0223	0.8049		0.166098	0.0206462	8.62675e-16		-0.033113	0.134321	0.805279		0.941555	20
		MTOR	ENSG00000198793	1	11166592	rs2076655	1	11289161	A	G	0.791667	0.0106	0.0222	0.6337		-0.208412	0.0213319	1.51472e-22		-0.0508608	0.106647	0.633427		0.924979	6
		FBXO2	ENSG00000116661	1	11708424	rs55706902	1	11724708	C	T	0.0882937	0.0338	0.0288	0.2403		-0.240007	0.0397438	1.55211e-09		-0.140829	0.122242	0.249298		NA	NA
		FBXO44	ENSG00000132879	1	11714432	rs55706902	1	11724708	C	T	0.0882937	0.0338	0.0288	0.2403		-0.131898	0.0216863	1.18628e-09		-0.256259	0.222378	0.249176		NA	NA
		FBXO6	ENSG00000116663	1	11724181	rs55706902	1	11724708	C	T	0.0882937	0.0338	0.0288	0.2403		-0.17232	0.0305777	1.74576e-08		-0.196147	0.170717	0.250572		NA	NA
		DRAXIN	ENSG00000162490	1	11751786	rs55706902	1	11724708	C	T	0.0882937	0.0338	0.0288	0.2403		-0.332456	0.0481137	4.85336e-12		-0.101668	0.0878687	0.247256		NA	NA
		MTHFR	ENSG00000177000	1	11845780	rs2076001	1	11879267	G	A	0.124008	-0.0605	0.0336	0.0721		0.737566	0.0508756	1.2576e-47		-0.0820266	0.0459053	0.0739592		0.0847968	20
		CLCN6	ENSG00000011021	1	11866207	rs55788159	1	11897926	C	T	0.124008	-0.0587	0.0337	0.08178		0.504073	0.0349991	4.99271e-47		-0.116451	0.0673426	0.0837663		0.184915	17
		NPPA-AS1	ENSG00000242349	1	11901074	rs198361	1	11905633	C	T	0.0168651	-0.0113	0.0301	0.7077		-0.784189	0.0542976	2.79835e-47		0.0144098	0.0383966	0.707446		0.992285	3
		KIAA2013	ENSG00000116685	1	11979648	rs2336384	1	12046063	T	G	0.634921	0.0133	0.0241	0.5816		-0.175421	0.0130766	4.94429e-41		-0.0758176	0.1375	0.581359		0.820764	20
		PLOD1	ENSG00000083444	1	11994262	rs873458	1	12046089	A	G	0.389881	0.0175	0.0226	0.4396		-0.377096	0.0227202	7.28213e-62		-0.0464073	0.0599969	0.439229		0.806036	20
		MFN2	ENSG00000116688	1	12040238	rs2336384	1	12046063	T	G	0.634921	0.0133	0.0241	0.5816		-0.633137	0.0246478	1.61896e-145		-0.0210065	0.0380732	0.581127		0.715123	20
		MIIP	ENSG00000116691	1	12079523	rs2336384	1	12046063	T	G	0.634921	0.0133	0.0241	0.5816		-0.297082	0.01915	2.81462e-54		-0.0447688	0.0811737	0.581278		0.77872	20
		TMEM51	ENSG00000171729	1	15479028	rs7514867	1	15470096	A	G	0.0555556	0.0278	0.031	0.3699		0.244511	0.0394274	5.5911e-10		0.113696	0.128102	0.374787		0.490723	9
		RP3-467K16.4	ENSG00000228140	1	15729475	rs2473345	1	15729967	T	C	0.549603	-0.0002	0.0251	0.995		-0.276521	0.025716	5.74536e-27		0.000723272	0.0907707	0.993642		0.360669	10
		CTRC	ENSG00000162438	1	15764935	rs2744787	1	15764048	G	A	0.319444	-0.0403	0.0242	0.09667		-0.26086	0.0413217	2.73848e-10		0.154489	0.0959435	0.107353		0.966791	6
		DDI2	ENSG00000197312	1	15943995	rs112482239	1	15922137	T	C	0.0297619	-0.0195	0.0271	0.4708		-0.157128	0.0249268	2.90864e-10		0.124103	0.173591	0.474662		0.970934	13
		PLEKHM2	ENSG00000116786	1	16010827	rs12564900	1	16009856	G	A	0.64881	-0.0446	0.0236	0.05867		0.177478	0.0219766	6.70603e-16		-0.251299	0.136567	0.065751		0.904459	11
		SLC25A34	ENSG00000162461	1	16062900	rs7539884	1	16055931	C	T	0.0724206	-0.0042	0.0266	0.8756		-0.308379	0.0332703	1.881e-20		0.0136196	0.08627	0.874558		0.97877	10
		RP11-169K16.9	ENSG00000179743	1	16160560	rs3979178	1	16291470	A	G	0.0892857	-0.0458	0.0231	0.04685		-0.161996	0.0264139	8.62447e-10		0.282723	0.149862	0.0592208		0.322375	3
		ARHGEF19	ENSG00000142632	1	16524349	rs221035	1	16526529	A	G	0.861111	-0.0591	0.0259	0.02252		-0.791226	0.0437411	3.90147e-73		0.0746942	0.0329934	0.0235796		0.00454826	8
		ANO7P1	ENSG00000237276	1	16542404	rs12751725	1	16539577	A	G	0.134921	0.0514	0.0271	0.05807		0.676598	0.0430073	9.10217e-56		0.0759683	0.0403434	0.0596945		0.0101482	8
		RSG1	ENSG00000132881	1	16558195	rs717863	1	16563635	G	A	0.847222	0.0058	0.0254	0.8198		-0.303325	0.0452555	2.04884e-11		-0.0191214	0.0837871	0.81948		0.0848062	5
		RP4-798A10.2	ENSG00000226029	1	16787443	rs113942728	1	16739484	A	G	0.157738	-0.0096	0.0289	0.7381		-0.256823	0.046139	2.60224e-08		0.0373798	0.112729	0.740199		NA	NA
		CROCCP2	ENSG00000215908	1	16944751	rs11586910	1	17276357	C	T	0.110119	-0.0457	0.0306	0.1361		0.328377	0.0413757	2.0803e-15		-0.139169	0.0948211	0.142185		NA	NA
		CROCC	ENSG00000058453	1	17066768	rs3818042	1	17398849	A	G	0.395833	0.0102	0.0226	0.6527		-0.123871	0.0169877	3.05811e-13		-0.0823437	0.182797	0.652375		0.57089	4
		MST1L	ENSG00000186715	1	17081405	rs3818042	1	17398849	A	G	0.395833	0.0102	0.0226	0.6527		-0.342026	0.0450727	3.24083e-14		-0.0298223	0.0661936	0.652327		0.591654	4
		PADI2	ENSG00000117115	1	17393256	rs2235910	1	17425829	T	G	0.419643	0.0166	0.0231	0.4717		0.633337	0.0127948	0		0.0262104	0.0364773	0.472425		0.918868	4
		PADI4	ENSG00000159339	1	17634690	rs4920591	1	17636860	C	T	0.751984	0.0183	0.023	0.4275		0.146	0.02124	6.24993e-12		0.125342	0.158586	0.429309		0.534586	8
		RCC2	ENSG00000179051	1	17733256	rs12068374	1	17780465	G	A	0.324405	0.0259	0.0238	0.2768		0.108295	0.0164691	4.84433e-11		0.239162	0.222759	0.282988		0.867936	7
		ALDH4A1	ENSG00000159423	1	19197926	rs28530674	1	19234134	G	A	0.107143	-0.0178	0.0576	0.7575		-0.488879	0.051056	1.01514e-21		0.0364098	0.117882	0.757423		0.747301	5
		EMC1	ENSG00000127463	1	19542158	rs1886026	1	19401728	A	G	0.743056	0.0381	0.0225	0.09071		-0.120606	0.0172361	2.60931e-12		-0.315905	0.191943	0.0997994		0.778278	20
		MRTO4	ENSG00000053372	1	19578033	rs9426684	1	19585903	A	G	0.0416667	0.0155	0.0262	0.5535		-0.175265	0.0241401	3.86128e-13		-0.0884375	0.149983	0.555426		0.278249	6
		PQLC2	ENSG00000040487	1	19638820	rs214313	1	19648390	A	G	0.642857	0.0291	0.0251	0.2456		0.259624	0.0248293	1.37039e-25		0.112085	0.0972707	0.249197		0.405716	20
		MINOS1	ENSG00000173436	1	19923477	rs728611	1	19948507	G	A	0.141865	0.003	0.027	0.9117		0.190191	0.0232322	2.68879e-16		0.0157736	0.141976	0.911536		0.911819	18
		NBL1	ENSG00000158747	1	19967048	rs10917493	1	19882170	G	T	0.353175	0.0174	0.0224	0.4369		0.180689	0.0277607	7.57505e-11		0.0962981	0.12485	0.440522		0.551651	9
		HTR6	ENSG00000158748	1	19991780	rs2050120	1	20016912	C	T	0.572421	0.0725	0.03	0.01556		0.442362	0.0552514	1.1817e-15		0.163893	0.0708399	0.0206914		0.446272	13
		TMCO4	ENSG00000162542	1	20008706	rs2281245	1	20092176	T	C	0.356151	-0.0226	0.0282	0.4231		-0.154808	0.0223465	4.28019e-12		0.145987	0.183376	0.425969		0.984721	8
		OTUD3	ENSG00000169914	1	20209006	rs113883413	1	20185940	A	G	0.12996	-0.0108	0.0227	0.633		-0.215924	0.0249758	5.3646e-18		0.0500176	0.105289	0.63475		0.418817	9
		MUL1	ENSG00000090432	1	20825943	rs6663450	1	20793015	C	T	0.587302	-0.0094	0.0225	0.678		0.0935071	0.0166365	1.90283e-08		-0.100527	0.241287	0.67695		0.858568	8
		CDA	ENSG00000158825	1	20915441	rs4655226	1	20928284	T	C	0.156746	-0.0074	0.0337	0.8252		0.319063	0.0183826	1.75227e-67		-0.0231929	0.10563	0.826208		0.159531	20
		DDOST	ENSG00000244038	1	20978270	rs879089	1	20968516	T	C	0.459325	0.0303	0.0227	0.1817		0.105147	0.0177447	3.11259e-09		0.288168	0.221298	0.192857		0.907481	15
		HP1BP3	ENSG00000127483	1	21069154	rs6685914	1	21362378	A	G	0.531746	0.0194	0.0227	0.3923		0.238418	0.0159119	9.40013e-51		0.0813697	0.0953657	0.393527		0.723639	16
		NBPF2P	ENSG00000227001	1	21751118	rs4654948	1	21805978	A	G	0.8125	0.0096	0.0244	0.6939		0.592893	0.0572519	3.93636e-25		0.0161918	0.0411838	0.694202		0.576347	7
		NBPF3	ENSG00000142794	1	21766621	rs4654745	1	21767096	T	G	0.582341	-0.0016	0.0216	0.9416		-0.931508	0.0388402	4.17583e-127		0.00171764	0.0231883	0.940952		0.333563	17
		RP11-63N8.3	ENSG00000233431	1	21912965	rs7547671	1	21799014	T	C	0.233135	0.0301	0.0255	0.2372		0.151571	0.0274952	3.53494e-08		0.198587	0.172052	0.248407		0.967565	11
		RAP1GAP	ENSG00000076864	1	21922708	rs17423390	1	22014471	T	G	0.635913	-0.0262	0.0223	0.2419		0.579344	0.0340909	9.07868e-65		-0.0452236	0.0385837	0.241161		0.850564	13
		LINC00339	ENSG00000218510	1	22351681	rs2255282	1	22352040	T	G	0.362103	-0.0057	0.0243	0.8153		-0.332944	0.0298552	7.00561e-29		0.01712	0.0730014	0.814584		0.819546	20
		CDC42	ENSG00000070831	1	22379120	rs2501299	1	22345647	T	C	0.477183	-0.0086	0.0248	0.7288		-0.130261	0.0115578	1.83664e-29		0.0660213	0.190477	0.728884		0.723801	18
		ZBTB40	ENSG00000184677	1	22778344	rs10799758	1	22826699	G	A	0.39881	-0.0264	0.0259	0.3086		-0.126569	0.0207904	1.14432e-09		0.208582	0.20748	0.314747		0.72332	7
		C1QA	ENSG00000173372	1	22962999	rs12058824	1	22963050	A	G	0.0119048	0.04	0.04	0.3166		-0.288315	0.0489187	3.77501e-09		-0.138737	0.14072	0.324178		0.903976	8
		EPHB2	ENSG00000133216	1	23037332	rs2043970	1	23061958	C	A	0.276786	0.0162	0.0389	0.6774		-0.637298	0.062924	4.14789e-24		-0.0254198	0.0610905	0.677336		0.631425	4
		TCEA3	ENSG00000204219	1	23707554	rs1077514	1	23766233	T	C	0.636905	-0.0331	0.0345	0.3377		0.190402	0.0321581	3.20346e-09		-0.173843	0.183559	0.343605		0.543881	5
		TCEB3	ENSG00000011007	1	24069645	rs586173	1	24055718	A	G	0.541667	-0.014	0.0227	0.5377		0.294788	0.0274855	7.75171e-27		-0.0474918	0.0771317	0.538077		0.360541	16
		RP5-886K2.3	ENSG00000236810	1	24086872	rs11800561	1	24164398	G	T	0.518849	-0.0055	0.0233	0.8129		0.239065	0.042652	2.08246e-08		-0.0230063	0.0975494	0.813555		0.367472	12
		HMGCL	ENSG00000117305	1	24128375	rs12123991	1	24166191	A	G	0.493056	0.0148	0.0227	0.5138		-0.124634	0.0190426	5.94926e-11		-0.118748	0.183035	0.516486		0.547719	13
		FUCA1	ENSG00000179163	1	24171567	rs12121387	1	24166536	G	T	0.496032	0.0153	0.0227	0.5016		-0.298353	0.0286559	2.19531e-25		-0.0512815	0.0762436	0.501201		0.422442	14
		SRSF10	ENSG00000188529	1	24291294	rs17184588	1	24365512	C	T	0.363095	-0.0082	0.0234	0.7272		-0.0749507	0.012445	1.71694e-09		0.109405	0.312733	0.726462		0.972663	7
		STPG1	ENSG00000001460	1	24683489	rs11578878	1	24730937	G	A	0.445437	0.0016	0.0255	0.9505		-0.276525	0.041962	4.40137e-11		-0.0057861	0.0922201	0.949972		0.991353	15
		CLIC4	ENSG00000169504	1	25071848	rs3131502	1	25066448	C	T	0.513889	-0.0501	0.0248	0.04373		-0.177339	0.024059	1.69344e-13		0.28251	0.145002	0.0513774		0.823901	8
		RP3-465N24.5	ENSG00000261349	1	25592593	rs3091243	1	25669057	C	A	0.111111	0.004	0.0334	0.9038		0.418901	0.0675757	5.68257e-10		0.0095488	0.0797473	0.904691		NA	NA
		RHD	ENSG00000187010	1	25598884	rs3091243	1	25669057	C	A	0.111111	0.004	0.0334	0.9038		0.46709	0.0630322	1.25981e-13		0.00856366	0.0715159	0.904685		NA	NA
		SDHDP6	ENSG00000224183	1	25620655	rs1293259	1	25695835	A	G	0.214286	-0.0064	0.0286	0.8235		0.368693	0.0571154	1.08058e-10		-0.0173586	0.0776179	0.823036		0.545702	3
		TMEM50A	ENSG00000183726	1	25664408	rs3091243	1	25669057	C	A	0.111111	0.004	0.0334	0.9038		0.150368	0.0232403	9.79085e-11		0.0266014	0.22216	0.904689		NA	NA
		LDLRAP1	ENSG00000157978	1	25870071	rs11799800	1	25891971	T	C	0.554563	-0.0269	0.0231	0.2445		0.24678	0.0172238	1.46631e-46		-0.109004	0.0939143	0.245774		NA	NA
		CEP85	ENSG00000130695	1	26560691	rs12123630	1	26550627	A	G	0.127976	-0.0395	0.0293	0.1778		0.228745	0.0257214	5.938e-19		-0.172681	0.129554	0.182566		0.889199	8
		SH3BGRL3	ENSG00000142669	1	26605667	rs12354062	1	26608761	T	C	0.0228175	-0.0291	0.0292	0.3185		-0.129117	0.0192728	2.09227e-11		0.225377	0.22864	0.324266		0.455838	4
		CD52	ENSG00000169442	1	26644448	rs111486799	1	26577985	A	G	0.0248016	-0.0302	0.028	0.2807		-0.418107	0.0296125	2.89019e-45		0.0722303	0.0671636	0.282179		0.731527	7
		PIGV	ENSG00000060642	1	27113963	rs41303629	1	27057621	C	A	0.0248016	0.0122	0.0399	0.7591		-0.386319	0.036491	3.43497e-26		-0.0315801	0.103326	0.759881		0.66512	11
		ZDHHC18	ENSG00000204160	1	27153201	rs35650645	1	27169484	C	T	0.0327381	-0.0167	0.0298	0.5762		0.137763	0.0144743	1.7694e-21		-0.121223	0.216688	0.575866		0.508603	13
		WDTC1	ENSG00000142784	1	27561007	rs72880863	1	27529824	C	T	0.0198413	0.0391	0.0932	0.6751		-0.263591	0.0473747	2.63722e-08		-0.148336	0.354582	0.675698		NA	NA
		THEMIS2	ENSG00000130775	1	28199055	rs3766398	1	28209305	G	A	0.509921	0.0408	0.023	0.07586		-0.12364	0.0167759	1.70526e-13		-0.32999	0.191336	0.0845888		0.00629307	6
		RPA2	ENSG00000117748	1	28218035	rs17257252	1	28220484	A	C	0.0823413	0.0362	0.0268	0.177		0.472122	0.044442	2.32147e-26		0.0766751	0.057222	0.180259		0.526211	12
		SMPDL3B	ENSG00000130768	1	28261504	rs6598912	1	28233289	A	G	0.488095	0.057	0.0228	0.01259		-0.302468	0.0372251	4.45978e-16		-0.18845	0.0788672	0.0168733		0.837176	11
		DNAJC8	ENSG00000126698	1	28525967	rs482941	1	28560580	C	T	0.0992063	0.0259	0.0266	0.3318		-0.248469	0.022544	3.01036e-28		-0.104238	0.107473	0.332093		0.86914	5
		ATPIF1	ENSG00000130770	1	28562620	rs12120639	1	28552929	A	G	0.0992063	0.0202	0.0275	0.4627		-0.256942	0.0278839	3.12078e-20		-0.078617	0.107368	0.464033		0.325051	9
		SESN2	ENSG00000130766	1	28586038	rs11587757	1	28740421	C	T	0.462302	0.0318	0.0254	0.2098		0.226193	0.027484	1.87213e-16		0.140588	0.113585	0.215816		NA	NA
		PHACTR4	ENSG00000204138	1	28696114	rs9426360	1	28905649	C	T	0.0892857	-0.0298	0.025	0.2332		-0.235682	0.0246775	1.2908e-21		0.126442	0.106898	0.236879		0.0405866	15
		OPRD1	ENSG00000116329	1	29138654	rs79847479	1	29201897	A	C	0.139881	-0.0407	0.0404	0.3135		-0.565762	0.0681754	1.05323e-16		0.0719384	0.0719324	0.31727		0.612542	3
		LAPTM5	ENSG00000162511	1	31205316	rs2273979	1	31230668	T	C	0.256944	0.0043	0.0294	0.8827		0.117237	0.0179743	6.91608e-11		0.0366778	0.250837	0.883746		0.86605	3
		SERINC2	ENSG00000168528	1	31882412	rs7541464	1	31903634	C	T	0.242063	0.0318	0.0351	0.3644		-0.558228	0.0415134	3.20942e-41		-0.056966	0.0630201	0.366031		0.163925	16
		MTMR9LP	ENSG00000220785	1	32697259	rs7544661	1	32705115	T	C	0.231151	0.1404	0.0551	0.0108		0.821159	0.0663438	3.46727e-35		0.170978	0.0685074	0.0125689		0.115986	12
		ZBTB8OS	ENSG00000176261	1	33065773	rs12023613	1	33103064	A	G	0.106151	-0.0011	0.0574	0.9849		-0.339623	0.0378318	2.77795e-19		0.00323889	0.169011	0.984711		0.333958	11
		RBBP4	ENSG00000162521	1	33116743	rs3954228	1	33100815	T	C	0.117063	0.0225	0.061	0.7119		-0.265496	0.0332451	1.3936e-15		-0.084747	0.230004	0.71253		0.743134	9
		KIAA1522	ENSG00000162522	1	33207486	rs12045075	1	33198420	T	C	0.176587	0.0699	0.0643	0.2775		-0.530658	0.0814478	7.25389e-11		-0.131723	0.122845	0.2836		0.468268	8
		S100PBP	ENSG00000116497	1	33282368	rs4951788	1	33289388	G	A	0.734127	0.0307	0.0246	0.2113		0.332077	0.0320149	3.30507e-25		0.0924484	0.0746134	0.215334		0.175772	13
		RP4-803A2.1	ENSG00000217644	1	33445543	rs6678630	1	33531783	T	C	0.319444	0.0218	0.0247	0.3773		-0.324071	0.0545277	2.79453e-09		-0.0672692	0.0770537	0.382654		0.975862	6
		ZNF362	ENSG00000160094	1	33722146	rs6425813	1	33732192	T	G	0.830357	-0.0145	0.0259	0.5758		0.167462	0.0240434	3.28421e-12		-0.0865868	0.155161	0.576813		0.651675	20
		A3GALT2	ENSG00000184389	1	33772367	rs11554674	1	33790496	A	G	0.21131	0.0214	0.026	0.409		0.491032	0.0349944	9.96785e-45		0.0435817	0.0530407	0.411268		0.352367	20
		SMIM12	ENSG00000163866	1	35178338	rs11803179	1	35311455	A	G	0.259921	-0.0185	0.0219	0.3995		0.124018	0.0167685	1.40443e-13		-0.149172	0.177735	0.401305		NA	NA
		MAP7D1	ENSG00000116871	1	36621180	rs6686192	1	36642991	T	C	0.501984	-0.0192	0.0242	0.4267		-0.266806	0.0180319	1.54753e-49		0.0719624	0.0908329	0.428215		0.977804	6
		RP11-268J15.5	ENSG00000116883	1	36789335	rs6425977	1	36752433	T	C	0.948413	-0.0578	0.0379	0.1268		0.285908	0.0512424	2.41184e-08		-0.202163	0.137423	0.141263		NA	NA
		RP11-422J8.1	ENSG00000233621	1	37920480	rs12124878	1	37938623	C	T	0.368056	0.0377	0.0262	0.1509		-0.364464	0.0319238	3.45134e-30		-0.10344	0.0724551	0.153396		0.856175	16
		MEAF6	ENSG00000163875	1	37958176	rs12734946	1	37974497	A	G	0.047619	-0.0283	0.0311	0.3629		-0.30396	0.028084	2.67121e-27		0.0931044	0.102677	0.364529		0.938717	7
		GNL2	ENSG00000134697	1	38032417	rs10908363	1	38076621	T	C	0.71131	0.002	0.0222	0.9283		0.115974	0.0211334	4.07185e-08		0.0172452	0.191448	0.928225		0.937045	12
		INPP5B	ENSG00000204084	1	38326369	rs9701812	1	38346396	T	C	0.261905	-0.0349	0.0236	0.1389		-0.490808	0.0266334	7.79134e-76		0.0711072	0.0482385	0.140461		0.290629	14
		SF3A3	ENSG00000183431	1	38422647	rs28507204	1	38423235	A	C	0.178571	0.0448	0.0344	0.1933		0.595345	0.0450413	6.92906e-40		0.0752505	0.0580614	0.194958		0.732926	5
		FHL3	ENSG00000183386	1	38462442	rs28470722	1	38386727	A	G	0.319444	-0.0158	0.0236	0.5016		-0.390987	0.0319054	1.58821e-34		0.0404105	0.0604501	0.503818		0.622668	13
		UTP11L	ENSG00000183520	1	38474930	rs28470722	1	38386727	A	G	0.319444	-0.0158	0.0236	0.5016		-0.131298	0.0234941	2.2897e-08		0.120337	0.181029	0.506218		0.530806	10
		NDUFS5	ENSG00000168653	1	39491990	rs10888639	1	39496819	A	G	0.291667	-0.0081	0.023	0.7228		-0.257173	0.0196409	3.57561e-39		0.0314963	0.0894663	0.724803		0.725509	5
		RP11-69E11.4	ENSG00000182109	1	39987952	rs111768751	1	40046093	A	G	0.10119	0.0155	0.025	0.5357		0.262586	0.036937	1.16861e-12		0.0590283	0.0955683	0.536802		0.9873	20
		PABPC4	ENSG00000090621	1	40026488	rs61779331	1	39970928	A	C	0.116071	0.0133	0.025	0.5944		-0.111731	0.0169739	4.62556e-11		-0.119036	0.224481	0.595924		0.971418	20
		HPCAL4	ENSG00000116983	1	40144320	rs784628	1	40144090	A	C	0.270833	0.0138	0.0236	0.5603		0.359922	0.0275053	3.98206e-39		0.0383416	0.0656352	0.559111		0.479349	16
		PPIE	ENSG00000084072	1	40157854	rs9787249	1	40212878	A	G	0.247024	0.0312	0.0249	0.2106		0.632411	0.02688	2.1497e-122		0.049335	0.0394289	0.210847		0.0634217	8
		TRIT1	ENSG00000043514	1	40306723	rs3131689	1	40359485	T	C	0.291667	-0.0409	0.0306	0.1824		-0.317459	0.0391739	5.32472e-16		0.128836	0.0976927	0.187241		0.22897	3
		MYCL	ENSG00000116990	1	40361098	rs12134606	1	40324720	T	C	0.291667	-0.0347	0.0287	0.2262		-0.166395	0.0295494	1.79093e-08		0.20854	0.176412	0.237159		0.337461	5
		PPT1	ENSG00000131238	1	40538379	rs12031895	1	40495678	T	C	0.117063	0.0237	0.0328	0.4706		-0.297473	0.0348718	1.45759e-17		-0.0796711	0.110657	0.471536		0.77816	14
		RP11-656D10.3	ENSG00000238287	1	40958829	rs11208254	1	40959506	T	G	0.501984	0.0066	0.0226	0.7694		-0.375666	0.0509844	1.72872e-13		-0.0175688	0.0602071	0.770435		0.013697	16
		EXO5	ENSG00000164002	1	40974413	rs3795344	1	40981230	A	G	0.0208333	0.0489	0.0544	0.369		0.526936	0.0828189	1.98486e-10		0.0928006	0.104264	0.373435		0.989954	6
		CITED4	ENSG00000179862	1	41326729	rs12751530	1	41356780	G	A	0.260913	-0.0043	0.0328	0.8948		0.462656	0.0342773	1.61871e-41		-0.00929416	0.0708984	0.895703		0.400659	11
		CTPS1	ENSG00000171793	1	41445007	rs10789262	1	41437417	C	T	0.5625	0.0087	0.0214	0.6851		0.162299	0.0190642	1.69057e-17		0.0536048	0.132006	0.684684		0.560999	20
		HIVEP3	ENSG00000127124	1	41972036	rs783621	1	42368035	G	A	0.519841	-0.0569	0.024	0.018		-0.150433	0.0185653	5.36586e-16		0.378241	0.166228	0.0228799		0.866359	10
		CCDC30	ENSG00000186409	1	42929001	rs1408414	1	43064983	C	T	0.593254	-0.0022	0.0234	0.924		-0.178561	0.0304127	4.32465e-09		0.0123207	0.131064	0.925105		0.87674	20
		CCDC23	ENSG00000177868	1	43272723	rs6670466	1	43149888	G	A	0.15377	0.037	0.0222	0.0959		0.30281	0.0254345	1.10844e-32		0.122189	0.0740282	0.0988261		0.531361	20
		IPO13	ENSG00000117408	1	44412611	rs72684780	1	44430163	T	C	0.100198	-0.0766	0.0409	0.06093		0.300115	0.0418158	7.12233e-13		-0.255236	0.140845	0.069959		0.858986	8
		ATP6V0B	ENSG00000117410	1	44440159	rs2486002	1	44475408	C	T	0.174603	-0.0657	0.0409	0.1078		0.156504	0.0194379	8.17995e-16		-0.419798	0.266486	0.115185		0.89936	19
		CCDC24	ENSG00000159214	1	44457031	rs6680421	1	44408969	A	C	0.607143	-0.0001	0.0276	0.9961		-0.609128	0.0462155	1.14118e-39		0.000164169	0.0453107	0.997109		0.138257	20
		RPS8	ENSG00000142937	1	45240923	rs4342887	1	45224998	C	A	0.285714	-0.0121	0.0291	0.678		-0.0871405	0.0146016	2.40389e-09		0.138856	0.334753	0.678287		0.585586	8
		TESK2	ENSG00000070759	1	45809555	rs7526665	1	46005832	T	G	0.616071	0.007	0.0224	0.7534		-0.27105	0.0256929	5.10145e-26		-0.0258255	0.0826778	0.754765		0.600953	20
		PRDX1	ENSG00000117450	1	45976708	rs17522918	1	45987574	A	C	0.130952	0.0001	0.0413	0.9988		-0.157595	0.028605	3.6016e-08		-0.000634538	0.262064	0.998068		0.716278	8
		MAST2	ENSG00000086015	1	46252659	rs11211181	1	46236800	T	C	0.347222	-0.0207	0.0244	0.3967		-0.211993	0.0255785	1.15239e-16		0.0976447	0.1157	0.398697		0.877828	20
		NSUN4	ENSG00000117481	1	46805849	rs12562440	1	46814590	G	A	0.298611	0.0147	0.0213	0.4912		0.557622	0.0342835	1.74773e-59		0.0263619	0.0382323	0.490496		0.869183	19
		FAAH	ENSG00000117480	1	46859937	rs2145409	1	46822998	C	T	0.297619	0.0106	0.021	0.6144		0.382855	0.0331028	6.15237e-31		0.0276867	0.0549033	0.614063		0.857735	19
		MKNK1-AS1	ENSG00000269956	1	47004368	rs3766236	1	47047441	G	A	0.270833	0.0009	0.025	0.9711		0.161525	0.0186134	4.03165e-18		0.00557189	0.154776	0.971283		0.659034	20
		MKNK1	ENSG00000079277	1	47023090	rs3766236	1	47047441	G	A	0.270833	0.0009	0.025	0.9711		0.190716	0.0129565	4.8165e-49		0.00471906	0.131085	0.971282		0.796478	20
		MOB3C	ENSG00000142961	1	47073387	rs12093643	1	47058863	T	C	0.269841	-0.0004	0.0251	0.9865		0.250591	0.0203215	6.145e-35		-0.00159623	0.100163	0.987285		0.707291	20
		EFCAB14	ENSG00000159658	1	47124366	rs1258061	1	47105000	A	G	0.0654762	0.0169	0.0248	0.4959		-0.216503	0.0233314	1.70321e-20		-0.078059	0.114857	0.496744		0.0849662	4
		PDZK1IP1	ENSG00000162366	1	47649265	rs2273834	1	47691090	C	T	0.268849	-0.0049	0.0407	0.9051		-0.388803	0.0469963	1.30569e-16		0.0126028	0.104691	0.904182		0.191232	10
		RP5-1024N4.4	ENSG00000272491	1	48693560	rs1722709	1	48672426	C	T	0.395833	0.0247	0.0223	0.2675		0.157233	0.0271727	7.18989e-09		0.157092	0.144403	0.276651		0.196467	20
		NRD1	ENSG00000078618	1	52254863	rs2809943	1	52416140	T	C	0.103175	0.0232	0.0247	0.3473		-0.0867423	0.013217	5.27642e-11		-0.267459	0.287653	0.352476		0.0823548	7
		TXNDC12	ENSG00000117862	1	52485803	rs11581903	1	53030823	A	G	0.0426587	-0.0701	0.0336	0.03736		-0.173238	0.0276334	3.6302e-10		0.404646	0.204411	0.0477519		NA	NA
		CC2D1B	ENSG00000154222	1	52811395	rs11802697	1	52856495	T	C	0.127976	-0.0062	0.0489	0.8983		0.585424	0.0449329	8.38629e-39		-0.0105906	0.0835332	0.899112		0.0138284	7
		PRPF38A	ENSG00000134748	1	52870236	rs6684941	1	52844478	G	A	0.156746	-0.0262	0.0445	0.5571		0.225935	0.0365216	6.15806e-10		-0.115963	0.197849	0.557798		0.0909831	5
		GPX7	ENSG00000116157	1	53068044	rs835352	1	53048482	C	T	0.234127	-0.0339	0.0227	0.136		0.454218	0.0329952	4.071e-43		-0.0746338	0.0502692	0.137628		0.168716	11
		ZYG11B	ENSG00000162378	1	53192126	rs7523761	1	53250915	C	T	0.605159	-0.0066	0.0225	0.7695		0.126892	0.0190888	2.98176e-11		-0.0520127	0.177489	0.769485		0.463476	5
		ECHDC2	ENSG00000121310	1	53361656	rs534703	1	53273481	G	A	0.271825	-0.0308	0.0236	0.1933		-0.244632	0.0198169	5.20923e-35		0.125903	0.0970091	0.194338		0.845598	10
		SCP2	ENSG00000116171	1	53392901	rs534703	1	53273481	G	A	0.271825	-0.0308	0.0236	0.1933		-0.215784	0.0225175	9.43116e-22		0.142735	0.110378	0.19596		0.890291	12
		PODN	ENSG00000174348	1	53527854	rs72670883	1	53598160	T	C	0.205357	-0.0404	0.0301	0.1791		0.188874	0.0304313	5.41554e-10		-0.213899	0.163049	0.189565		0.261567	16
		SLC1A7	ENSG00000162383	1	53552855	rs12240252	1	53593163	A	G	0.206349	-0.0371	0.0303	0.22		0.253612	0.0326098	7.41694e-15		-0.146286	0.120945	0.226462		0.158155	13
		C1orf123	ENSG00000162384	1	53679771	rs67974630	1	53684924	G	A	0.494048	-0.0186	0.0233	0.4264		-0.21906	0.0225727	2.88089e-22		0.0849082	0.106723	0.426267		0.1128	14
		YIPF1	ENSG00000058799	1	54317392	rs7418835	1	54359022	G	A	0.27381	-0.0383	0.0289	0.1854		-0.0760877	0.0127953	2.73907e-09		0.503367	0.389143	0.195829		NA	NA
		TCEANC2	ENSG00000116205	1	54519260	rs1329780	1	54580012	C	T	0.0555556	-0.0754	0.0676	0.2645		0.314801	0.0419005	5.77583e-14		-0.239516	0.217092	0.2699		0.398539	6
		MROH7	ENSG00000184313	1	55107463	rs1655530	1	55074463	C	T	0.414683	0.036	0.0236	0.1264		0.204311	0.033926	1.7201e-09		0.176202	0.119158	0.139214		0.931864	3
		TTC4	ENSG00000243725	1	55181495	rs3737824	1	55182578	A	G	0.127976	-0.0701	0.0497	0.1584		0.637439	0.0506613	2.64006e-36		-0.109971	0.0784566	0.16101		NA	NA
		PARS2	ENSG00000162396	1	55222571	rs1180938	1	55234987	A	G	0.24504	0.0092	0.0247	0.7107		-0.158661	0.0275037	7.98834e-09		-0.0579853	0.156002	0.71012		0.561261	8
		C1orf177	ENSG00000162398	1	55271736	rs658150	1	55274052	A	G	0.27877	-0.0033	0.0272	0.9048		0.258651	0.0354881	3.13671e-13		-0.0127585	0.105176	0.903448		0.579324	14
		BSND	ENSG00000162399	1	55464606	rs34232196	1	55489542	T	C	0.144841	0.0044	0.0285	0.8766		-0.408048	0.0368699	1.8088e-28		-0.010783	0.0698515	0.877317		0.214632	3
		PCSK9	ENSG00000169174	1	55505221	rs34232196	1	55489542	T	C	0.144841	0.0044	0.0285	0.8766		-0.186998	0.0287018	7.25974e-11		-0.0235297	0.152451	0.87734		0.280054	4
		PPAP2B	ENSG00000162407	1	56960419	rs12755498	1	56942680	T	G	0.415675	-0.026	0.0222	0.2418		-0.19492	0.0276423	1.76988e-12		0.133388	0.115453	0.247949		0.285507	13
		C8B	ENSG00000021852	1	57394883	rs72917455	1	57448623	C	T	0.319444	-0.0954	0.0343	0.005382		0.902371	0.0545836	2.16152e-61		-0.105721	0.0385452	0.00609188		NA	NA
		OMA1	ENSG00000162600	1	58881056	rs11583248	1	59052889	G	T	0.0456349	-0.006	0.0281	0.8301		0.270999	0.026032	2.22662e-25		-0.0221403	0.103712	0.830954		0.807764	11
		TACSTD2	ENSG00000184292	1	59041099	rs11583248	1	59052889	G	T	0.0456349	-0.006	0.0281	0.8301		0.851358	0.0445796	2.6502e-81		-0.00704756	0.0330082	0.830929		0.741842	15
		HOOK1	ENSG00000134709	1	60280458	rs138221355	1	60280385	A	C	0.0367063	0.1603	0.0647	0.01321		-0.382801	0.066896	1.05074e-08		-0.418755	0.184179	0.0229884		0.88931	8
		DOCK7	ENSG00000116641	1	62920399	rs1168086	1	63112389	G	A	0.766865	-0.0236	0.0238	0.3218		0.330647	0.0337641	1.20849e-22		-0.0713752	0.0723482	0.323862		0.83251	14
		JAK1	ENSG00000162434	1	65298912	rs7549445	1	65519763	C	T	0.58631	-0.0082	0.0281	0.7712		0.105743	0.0176492	2.08073e-09		-0.0775465	0.266054	0.770692		0.744739	8
		RP11-182I10.3	ENSG00000226891	1	65437908	rs7549445	1	65519763	C	T	0.58631	-0.0082	0.0281	0.7712		0.229532	0.0323894	1.37414e-12		-0.0357249	0.122527	0.770617		0.846932	7
		LEPR	ENSG00000116678	1	65886248	rs61218937	1	65961299	T	C	0.0565476	-0.0007	0.0346	0.9841		0.280916	0.0444479	2.61358e-10		-0.00249185	0.123169	0.983859		0.1556	3
		LEPROT	ENSG00000213625	1	65886270	rs79624796	1	65875353	G	A	0.0188492	-0.0077	0.0439	0.8609		0.347366	0.0399844	3.70405e-18		-0.0221668	0.126405	0.860795		NA	NA
		SGIP1	ENSG00000118473	1	66999066	rs7544505	1	66998618	C	T	0.329365	-0.0133	0.026	0.6103		-0.427184	0.0403477	3.40345e-26		0.0311341	0.0609347	0.609391		0.512333	19
		TCTEX1D1	ENSG00000152760	1	67218142	rs12119578	1	67200250	T	C	0.241071	0.0039	0.0247	0.8742		-0.510979	0.0370526	2.90173e-43		-0.00763241	0.0483417	0.874548		0.201227	20
		MIER1	ENSG00000198160	1	67390578	rs35365746	1	67438900	A	G	0.117063	-0.0094	0.0226	0.6759		0.0931129	0.0129683	6.96954e-13		-0.100953	0.243123	0.677971		0.482064	6
		SLC35D1	ENSG00000116704	1	67465015	rs66979028	1	67411057	G	T	0.0109127	0.0213	0.0497	0.668		0.5298	0.0570153	1.51081e-20		0.0402039	0.0939087	0.668566		0.622688	3
		IL12RB2	ENSG00000081985	1	67773047	rs17129794	1	67794918	C	A	0.0595238	-0.0485	0.0304	0.1104		0.338206	0.0296861	4.5445e-30		-0.143404	0.0907631	0.114112		0.164613	10
		WLS	ENSG00000116729	1	68564142	rs58652282	1	68746345	A	G	0.133929	0.0535	0.0345	0.1214		0.315714	0.0492554	1.45771e-10		0.169457	0.112429	0.131749		0.902015	8
		HHLA3	ENSG00000197568	1	70820488	rs71651454	1	70842317	T	C	0.122024	0.0024	0.0286	0.9338		-0.321112	0.0371247	5.17011e-18		-0.00747403	0.0890697	0.933126		0.9109	16
		CTH	ENSG00000116761	1	70876901	rs998522	1	70825916	A	G	0.468254	0.0115	0.0259	0.6573		-0.245385	0.0348108	1.80077e-12		-0.0468651	0.105758	0.657667		0.704562	14
		CRYZ	ENSG00000116791	1	75171170	rs3806160	1	75200697	C	T	0.771825	0.0181	0.0254	0.4766		-0.620063	0.0288863	3.26408e-102		-0.0291906	0.0409861	0.476337		NA	NA
		ACADM	ENSG00000117054	1	76190036	rs5745412	1	76314659	G	A	0.0109127	0.0217	0.0311	0.486		0.230596	0.0289563	1.6714e-15		0.094104	0.135385	0.487001		NA	NA
		ST6GALNAC3	ENSG00000184005	1	76540404	rs1251488	1	76518855	C	T	0.047619	-0.0255	0.0259	0.3259		0.129163	0.0172011	5.95841e-14		-0.197425	0.202238	0.328965		0.993074	7
		AK5	ENSG00000154027	1	77747736	rs4949655	1	77897688	C	T	0.193452	0.0775	0.0286	0.006804		0.532293	0.0388524	1.00965e-42		0.145596	0.0547707	0.00785378		0.794601	13
		PTGFR	ENSG00000122420	1	78769568	rs12065196	1	79005798	C	T	0.0109127	0.0276	0.0285	0.332		-0.312413	0.0501966	4.85292e-10		-0.0883446	0.0923231	0.338614		NA	NA
		SPATA1	ENSG00000122432	1	84971974	rs312395	1	84974960	C	T	0.208333	-0.0219	0.0256	0.3923		-0.150768	0.0266885	1.61219e-08		0.145256	0.171733	0.39765		0.931981	11
		CTBS	ENSG00000117151	1	85015289	rs17112247	1	85064272	C	T	0.0119048	-0.0135	0.0366	0.7126		-0.120771	0.0208653	7.11736e-09		0.111782	0.303668	0.712794		NA	NA
		LPAR3	ENSG00000171517	1	85277285	rs12041151	1	85357615	G	A	0.464286	-0.0099	0.0214	0.6442		0.445758	0.0484807	3.76597e-20		-0.0222094	0.0480688	0.644058		0.894746	6
		BCL10	ENSG00000142867	1	85731931	rs11161570	1	85721911	C	T	0.541667	-0.0095	0.0207	0.6475		0.102154	0.016909	1.52777e-09		-0.0929968	0.203219	0.647226		0.545236	20
		ZNHIT6	ENSG00000117174	1	86115106	rs11161661	1	86184169	G	T	0.510913	-0.0002	0.0222	0.9931		0.124956	0.020928	2.36147e-09		-0.00160056	0.177663	0.992812		0.27257	18
		ODF2L	ENSG00000122417	1	86814344	rs1182102	1	86830530	A	G	0.412698	-0.0196	0.023	0.3958		0.158449	0.0257278	7.33575e-10		-0.123699	0.14654	0.398596		0.144274	20
		SH3GLB1	ENSG00000097033	1	87170259	rs577829	1	87271169	G	A	0.166667	0.0944	0.0406	0.02015		-0.12085	0.0216404	2.34423e-08		-0.781134	0.36391	0.0318328		0.39279	4
		CCBL2	ENSG00000137944	1	89401456	rs3738055	1	89426902	A	G	0.463294	-0.0031	0.0223	0.889		-0.260098	0.0209737	2.57547e-35		0.0119186	0.0857423	0.889446		0.759647	20
		RBMXL1	ENSG00000213516	1	89445139	rs4656083	1	89503665	A	G	0.310516	0.0254	0.0224	0.2586		0.149957	0.0253277	3.20652e-09		0.169382	0.152091	0.265413		0.824947	17
		GBP3	ENSG00000117226	1	89472349	rs12121223	1	89481583	T	C	0.203373	-0.0097	0.0245	0.6923		-0.563479	0.0290949	1.46681e-83		0.0172145	0.043489	0.692226		0.963661	17
		LRRC8B	ENSG00000197147	1	89990395	rs7529135	1	90019921	G	A	0.169643	-0.0382	0.0257	0.1369		0.409778	0.0394603	2.91488e-25		-0.0932212	0.0633561	0.141187		0.20649	18
		RP5-943J3.1	ENSG00000231613	1	90254473	rs474696	1	90229313	T	C	0.681548	0.0332	0.029	0.2518		-0.481947	0.0577197	6.83897e-17		-0.0688872	0.0607355	0.256704		0.965024	17
		LRRC8D	ENSG00000171492	1	90286573	rs1744665	1	90281199	G	A	0.615079	-0.024	0.0224	0.2835		0.175888	0.0236962	1.14827e-13		-0.13645	0.128674	0.288945		0.650367	9
		CDC7	ENSG00000097046	1	91966408	rs496975	1	91952383	C	A	0.369048	-0.0209	0.0224	0.3513		-0.212428	0.022789	1.14704e-20		0.0983863	0.105974	0.353202		0.730641	15
		EVI5	ENSG00000067208	1	92974253	rs9439917	1	93114707	T	C	0.0248016	-0.008	0.0339	0.8127		0.221096	0.0314925	2.20914e-12		-0.0361834	0.153414	0.813545		NA	NA
		TMED5	ENSG00000117500	1	93615299	rs11164890	1	93753282	G	A	0.0218254	-0.0202	0.0288	0.4819		-0.0893519	0.0141639	2.81927e-10		0.226072	0.324307	0.485744		0.31141	4
		RP4-717I23.3	ENSG00000223745	1	93727743	rs9432680	1	93761393	A	G	0.0376984	-0.0184	0.0289	0.5238		-0.789161	0.0382286	1.1233e-94		0.0233159	0.0366386	0.524532		0.295768	8
		FNBP1L	ENSG00000137942	1	93913688	rs7539210	1	93915033	G	A	0.0664683	-0.0247	0.0424	0.5596		0.442874	0.0517783	1.19637e-17		-0.0557721	0.0959601	0.561105		0.592073	11
		ABCD3	ENSG00000117528	1	94883933	rs4477285	1	94876928	A	G	0.480159	0.0155	0.0228	0.4959		0.118689	0.0165023	6.37187e-13		0.130593	0.192955	0.498528		0.33969	18
		SLC44A3	ENSG00000143036	1	95285898	rs6675132	1	95298849	T	G	0.512897	-0.0171	0.0226	0.4487		0.259229	0.0443669	5.13157e-09		-0.0659648	0.0879096	0.453031		0.180681	7
		RWDD3	ENSG00000122481	1	95699711	rs4950017	1	95685455	T	C	0.904762	-0.0495	0.0265	0.06199		-0.18317	0.030135	1.21458e-09		0.270241	0.151352	0.0741779		0.510748	7
		DPYD	ENSG00000188641	1	97543299	rs145403806	1	98528142	T	C	0.030754	-0.0239	0.0459	0.6021		-0.189231	0.0293521	1.14142e-10		0.126301	0.243351	0.603756		0.22051	3
		FRRS1	ENSG00000156869	1	100174259	rs11166329	1	100237542	T	G	0.301587	0.0191	0.0259	0.4613		0.45976	0.0460432	1.7657e-23		0.0415434	0.0564872	0.462066		0.849605	20
		LRRC39	ENSG00000122477	1	100614409	rs79127597	1	100634576	C	T	0.0198413	-0.0698	0.0574	0.2238		0.5884	0.101756	7.36132e-09		-0.118627	0.0996864	0.234047		0.864088	8
		RTCA	ENSG00000137996	1	100731763	rs7520551	1	100716167	G	A	0.921627	-0.0283	0.0304	0.3517		-0.242669	0.0260045	1.04067e-20		0.11662	0.125895	0.354278		0.530292	13
		CDC14A	ENSG00000079335	1	100810584	rs17420882	1	100818728	G	T	0.321429	-0.0406	0.0246	0.09916		-0.17927	0.0202599	8.87037e-19		0.226474	0.13959	0.104712		0.341491	20
		PRMT6	ENSG00000198890	1	107599267	rs1623927	1	107596120	C	T	0.704365	0.0033	0.0253	0.8951		0.36322	0.0270221	3.44974e-41		0.0090854	0.069658	0.896227		0.440969	12
		VAV3	ENSG00000134215	1	108113782	rs79748332	1	108297276	A	G	0.275794	-0.0302	0.0317	0.3404		0.271529	0.031071	2.35229e-18		-0.111222	0.117438	0.343603		0.522551	12
		VAV3-AS1	ENSG00000230489	1	108507065	rs114886877	1	108502965	T	G	0.0367063	0.0006	0.0595	0.992		0.772295	0.112778	7.49408e-12		0.000776905	0.0770432	0.991954		0.798406	6
		RP11-356N1.2	ENSG00000226822	1	108614104	rs1777455	1	108590288	A	C	0.725198	-0.005	0.0268	0.8527		-0.566188	0.0406409	4.07756e-44		0.00883099	0.0473383	0.852013		0.919679	20
		SLC25A24	ENSG00000085491	1	108676658	rs476386	1	108737586	T	C	0.502976	-0.036	0.0209	0.08513		0.203467	0.012807	7.77393e-57		-0.176933	0.103321	0.0868133		0.0558263	20
		HENMT1	ENSG00000162639	1	109190912	rs2358530	1	109188382	A	G	0.173611	-0.0671	0.0479	0.1615		-0.209349	0.0309897	1.42397e-11		0.320517	0.233672	0.170171		0.908996	8
		TMEM167B	ENSG00000215717	1	109632425	rs839877	1	109523643	A	G	0.114087	-0.0235	0.0385	0.5421		0.165996	0.0257095	1.07089e-10		-0.14157	0.232967	0.5434		0.468835	4
		KIAA1324	ENSG00000116299	1	109656301	rs60964544	1	109720780	C	T	0.514881	-0.0392	0.0231	0.08899		-0.74017	0.0391372	9.04848e-80		0.0529608	0.0313344	0.0909937		0.224658	16
		CELSR2	ENSG00000143126	1	109792641	rs12081530	1	109783860	A	G	0.510913	-0.0107	0.0225	0.6355		0.17521	0.0279081	3.4274e-10		-0.0610696	0.128785	0.635359		0.0403374	8
		PSRC1	ENSG00000134222	1	109822178	rs12740374	1	109817590	T	G	0.0426587	-0.002	0.0251	0.9353		0.304677	0.0374408	4.03295e-16		-0.00656433	0.0823863	0.936494		0.480525	6
		AMIGO1	ENSG00000181754	1	110046797	rs2570972	1	110052139	G	A	0.380952	0.0087	0.0224	0.6982		0.22902	0.0185266	4.21273e-35		0.0379879	0.0978563	0.697867		0.798521	20
[truncated: 4,764 more rows]

## Sheet: S5
Table S5:The results of SMR analysis using data from eQTLgen and SAH GWAS dataset
[truncated: 13,948 more rows]

[truncated: 20 more sheets: S6, S7, S8, S9, S10, S11, S12, S13, S14, S15, S16, S17, S18, S19, S20, S21, S22, S23, S24, S25]
